# Supplementary material for: Improving Nitrogen Use Efficiency Through Overexpression of Alanine Aminotransferase in Rice, Wheat, and Barley
Source: Front Plant Sci. 2021 Jan 28;12:628521. doi: 10.3389/fpls.2021.628521 (PMC7875890; doi:10.3389/fpls.2021.628521)
Supplement: Supplementary Figure 1 — Effects of low and adequate N treatment on root biomass of rice plants expressing OsAnt1:HvAlaAT. [file Data_Sheet_1.ZIP]

Archive with 15 entries (15 files):
- Figure S1.tif
- Figure S10.tif
- Figure S11A.tif
- Figure S11B.tif
- Figure S12A.tif
- Figure S12B.tif
- Figure S13.tif
- Figure S2.tif
- Figure S3.tif
- Figure S4.tif
- Figure S5.tif
- Figure S6.tif
- Figure S7.tif
- Figure S8.tif
- Figure S9.tif
