# Supplementary material for: Improving Nitrogen Use Efficiency Through Overexpression of Alanine Aminotransferase in Rice, Wheat, and Barley
Source: Front Plant Sci. 2021 Jan 28;12:628521. doi: 10.3389/fpls.2021.628521 (PMC7875890; doi:10.3389/fpls.2021.628521)
Supplement: Supplementary Table 1 — Summary of every experiment performed with each crop species expressing OsAnt1:HvAlaAT. [file Data_Sheet_3.xlsx]

## Sheet: S1
Table S1: Summary of every experiment performed with each crop species expressing OsAnt1::HvAlaAT
Species	Experiment	Cultivar(s)	Nitrogen treatment(s)	Stage	Measurement(s)	Figure(s)
Rice	Growth chamber experiment	Nipponbare, Taipei	0.5 and 2.5 mM	Vegetative (42 days*)	Biomass, N uptake, metabolites (Nipponbare only), transcriptome (Nipponbare only)	1A, B; 3; 4; 5; 6; S1; S4; S5; S6; S7
	(ebb and flow hydroponics)
	Glasshouse experiment 1	Nipponbare	1.3 and 4.4 mM	Vegetative (46 days*)	AlaAT protein quantity, enzyme activity	S8B; S9
	(hydroponics with weekly solution change)
	Glasshouse experiment 2	Nipponbare	2.5mM	Maturity	Biomass, seed	1C, D; S2
	(continuous fill/drain cycle hydroponics)
	Field experiment 1	Taipei	112, 200 and 269 kg N ha-1	Maturity	Seed	S3A
	(Year conducted: 2008)
	Field experiment 2	Nipponbare, Taipei	123 kg ha-1	Maturity	Seed, transgene copy number (Nipponbare only)	1E; S3B; S8A
	(Year conducted : 2009)
Barley	Glasshouse experiment	Golden Promise	510 mg kg-1 soil	Maturity	Biomass, seed	2A, B
	(soil pots)
Wheat	Glasshouse experiment	Gladius	40 and 80 kg N ha-1	Maturity	Biomass, seed	2C, D
	(soil bins)
*days spent in hydroponics system

## Sheet: S2
Table S2: Primer sequences and identifiers for the rice genes analyzed by Quantitative Reverse Transcript Polymerase Chain Reaction (QRT-PCR).
Gene	Forward primer (5'-3')	Forward primer (5'-3')	Accession
OsAnt1::HvAlaAT	AAGGAGGAGGAGGGCTACC	CGCTGAGCATGGATGACA	N/A
OsAlaAT	TCTCCCGCTTCAAGGCATTC	TCCATCAGGCTTGTATAGAACTCC	XM_015758952.1
OsPRX20	CGACCACTACAAGAAGAG	TTGGTGAGGAGGATGGAG	XM_015766597.1
OsGER2	TCTCTAAGGTGGTTTGTAAGG	TTGGTCAGAACATCATCGG	XM_015792594.1
OsAMT1;3	TACGACTACGACTTCTTC	CGGAGTAGATGAGATACG	XM_015769364.1
OsRIR1a	CTTGTTCATCTTCTTCTTC	CTATGTAAGGTTCTTCAGG	AP014966.1
OsAMT1;1	GCCAAGAACACGATGAAC	GCCGAAGAGGTAGTAGAAG	XM_015780755.1
OsAMT3;2	GGCAGGGTTACTATGGATG	AGATGTTGGTGTTGAGGAC	XM_015774559.1
OsNRT2;2	TACTACGGCTCCGAGTGGAG	GTATTGCTGGTCTCGGTCGC	XM_015768152.1
OsNRT1;1	CATCGTCCACAAGGTCAC	CAGCCAGTAGAAGTAGTCG	XM_015758529.1
OsNRT3;1	TTGCTGCTCTCTCGTTGG	GGAACACCTGCGTCTTCG	XM_015768305.1

## Sheet: S3
Table S3. Comparison of metabolites (µg.g-1 DW) in shoots (A, C) and roots (B, D) between OsAnt1::HvAlaAT lines and wildtype and between OsAnt1::HvAlaAT lines and nulls grown in low nitrogen (0.5 mM N). In (A) and (B), bold and italicized lines indicate metabolites whose level in both OsAnt1::HvAlaAT lines was significantly different to that in wildtype. In (C) and (D), bold and italicized lines …
A	WT	N004-034		N053-005				B	WT	N004-034		N053-005
	Avg	Avg		Avg					Avg	Avg		Avg
Metabolite	µg g-1	µg g-1	Sig1	µg g-1	Sig1			Metabolite	µg g-1	µg g-1	Sig1	µg g-1	Sig1
Methionine	23.9032	18.9082	NS	17.1293	NS			Methionine	36.2382	34.4463	NS	34.6438	NS
Gln2	5239.5	3290.56	‡	4057.39	†			Gln2	10512.4	7349.59	NS	6515.58	†
Glu2	332.064	3703.49	‡	1507.81	‡			Glu2	2067.4	2693.89	NS	2430.39	NS
Aspartate	455.121	448.871	NS	423.526	NS			Aspartate	651.516	627.046	NS	478.658	†
Asparagine	21.0651	15.08	‡	17.2827	†			Asparagine	18.5396	14.2905	‡	13.0577	‡
Glycine	3.54337	32.6571	‡	7.10737	‡			Glycine	9.5716	6.45192	NS	10.881	NS
Proline3	0.221294	0.208764	NS	0.23844	NS			Proline3	0	0.25	na	0.2827	na
Phenylalanine	33.0078	32.3087	NS	29.2451	NS			Phenylalanine	70.582	108.782	‡	73.727	NS
Alanine	366.014	255.11	‡	336.994	NS			Alanine	0	0	na	0.0483092	na
Valine	20.3052	25.6796	NS	28.7007	NS			Valine	17.4163	2.94368	†	12.3714	NS
Leucine3	0.277301	0.850074	‡	0.245557	NS			Leucine3	1.91684	0.303046	NS	1.59903	NS
Isoleucine	5.47418	6.02352	‡	7.06134	†			Isoleucine	5.76014	2.89056	NS	6.68392	NS
Threonine	4.21231	17.8299	†	9.20991	‡			Threonine	63.9015	42.7516	NS	54.7308	NS
Serine	2.30357	7.85033	†	4.74914	NS			Serine	93.7543	18.7444	†	54.9645	NS
Lysine	8.56249	7.1413	†	6.14784	†			Lysine	7.31699	9.85753	‡	6.55453	NS
Tyrosine	37.6627	38.9582	NS	42.5302	NS			Tyrosine	90.3008	65.1836	†	68.3844	NS
Tyramine	--	--		--				Tyramine	--	--		--
Total free AA	6553.24	7901.53	†	6495.36	NS			Total free AA	13646.6	10977.4	NS	9762.56	NS
Oxalic acid	2673.83	2909.78	NS	1883.14	†			Oxalic acid	8.64933	9.34299	NS	7.22495	NS
GABA	72.0535	157.661	‡	136.363	‡			GABA	338.661	439.643	NS	543	†
2-OH-Glutarate	1.65375	1.49743	NS	2.13215	NS			2-OH-Glutarate	2.28201	2.64572	NS	5.49859	NS
Fumarate	26.3563	12.6038	‡	19.1325	‡			Fumarate	34.7993	31.7461	NS	26.8391	NS
Pyruvate	63.3252	29.241	NS	33.3626	NS			Pyruvate	36.4207	38.1589	NS	30.3183	NS
α-Ketoglutarate	118.17	84.9402	NS	83.2271	NS			α-Ketoglutarate	73.6131	73.0822	NS	82.8407	NS
Shikimic acid	2323.1	1995.46	NS	1936.62	NS			Shikimic	463.382	777.356	†	493.766	NS
Citrate	4448.3	5553.2	‡	6008.29	‡			Citrate	6477.43	5091.32	NS	5879.69	NS
Isocitrate	1281.92	1821.4	‡	1957.87	‡			Isocitrate	147.157	102.064	NS	119.758	NS
Glyceric	887.305	866.369	NS	866.718	NS			Glyceric	34.8713	40.5109	NS	43.1636	NS
Malate	6435.2	7054.12	NS	6130.6	NS			Malate	4818.21	3729.85	NS	3943.6	NS
Phosphoric acid	3073.31	2712.58	‡	2672.17	‡			Phosphoric acid	1269.99	1153.38	NS	1235.95	NS
Glucose	63207.5	59972.4	NS	54274.6	NS			Glucose	44232.7	23294.4	‡	26974.6	†
Fructose	37220.3	33185.4	†	32603	NS			Fructose	28368.5	14673.9	‡	17704.6	†
Arabinose	955.774	617.783	‡	760.985	‡			Arabinose	818.489	477.516	‡	490.883	‡
Ribose	20.8265	14.108	†	17.1567	†			Ribose	21.38	20.7612	NS	22.5316	NS
Trehalose	70.1251	82.6679	†	74.6685	NS			Trehalose	115.069	86.2327	NS	98.1982	NS
Fructose-6-phosphate	259.555	103.561	‡	223.429	NS			Fructose-6-phosphate	106.096	63.676	NS	96.3693	NS
Glucose-6-phosphate	584.466	279.15	‡	561.063	NS			Glucose-6-phosphate	371.385	222.633	†	359.598	NS
1 Significance vs. Wildtype († = p ≤ 0.1, ‡ = p ≤ 0.05); NS = not significant								1 Significance vs. Wildtype († = p ≤ 0.1, ‡ = p ≤ 0.05); NS = not significant
2 Adjusted for partial conversion of Glu to dehydrated-Glu (and its co-elution with Gln)								2 Adjusted for partial conversion of Glu to dehydrated-Glu (and its co-elution with Gln)
3 Levels very low, sometimes below detection								3 Levels very low, sometimes below detection
C	N004-034	N004-034N		N053-005	N053-005N			D	N004-034	N004-034N		N053-005	N053-005N
	Avg	Avg		Avg	Avg				Avg	Avg		Avg	Avg
Metabolite	µg g-1	µg g-1	Sig1	µg g-1	µg g-1	Sig1		Metabolite	µg g-1	µg g-1	Sig1	µg g-1	µg g-1	Sig1
Methionine	18.9082	20	NS	17.1293	18	NS		Methionine	34.4463	32	NS	34.6438	36	NS
Gln2	3290.56	3943	†	4057.39	4060	NS		Gln2	7349.59	5822	†	6515.58	6761	NS
Glu2	3703.49	3432	NS	1507.81	451	‡		Glu2	2693.89	2309	NS	2430.39	1725	†
Aspartate	448.871	414	NS	423.526	316	‡		Aspartate	627.046	471	NS	478.658	477	NS
Asparagine	15.08	16	NS	17.2827	16	NS		Asparagine	14.2905	12	†	13.0577	12	NS
Glycine	32.6571	20	‡	7.10737	4.6	NS		Glycine	6.45192	6.8	NS	10.881	8	‡
Proline3	0.208764	0.1	NS	0.23844	0.2	NS		Proline3	0.25	0.7	‡	0.2827	0.1	NS
Phenylalanine	32.3087	36	NS	29.2451	26	NS		Phenylalanine	108.782	73	‡	73.727	83	NS
Alanine	255.11	296	NS	336.994	314	NS		Alanine	0	0	NS	0.0483092	0	NS
Valine	25.6796	25	NS	28.7007	31	NS		Valine	2.94368	6	NS	12.3714	14	NS
Leucine3	0.850074	0.7	NS	0.245557	0.4	NS		Leucine3	0.303046	0.3	NS	1.59903	0.6	NS
Isoleucine	6.02352	5.8	NS	7.06134	6	NS		Isoleucine	2.89056	2.6	NS	6.68392	5.2	NS
Threonine	17.8299	37	NS	9.20991	5.1	†		Threonine	42.7516	43	NS	54.7308	59	NS
Serine	7.85033	16	NS	4.74914	3.3	NS		Serine	18.7444	24	NS	54.9645	67	NS
Lysine	7.1413	8.7	†	6.14784	5.9	NS		Lysine	9.85753	8.9	NS	6.55453	7.5	NS
Tyrosine	38.9582	44	NS	42.5302	36	NS		Tyrosine	65.1836	63	NS	68.3844	70	NS
Tyramine	--	--	na	--	--	na		Tyramine	--	--	na	--	--	na
Total free AA	7901.53	8314.3	NS	6495.36	5293.5	†		Total free AA	10977.4	8874.3	†	9762.56	9325.4	NS
Oxalic acid	2909.78	2991	NS	1883.14	1510	NS		Oxalic acid	9.34299	8.4	NS	7.22495	7.4	NS
GABA	157.661	184	NS	136.363	124	NS		GABA	439.643	586	‡	543	433	†
2-OH-Glutarate	1.49743	2.1	NS	2.13215	1.9	NS		2-OH-Glutarate	2.64572	4.2	NS	5.49859	2.3	NS
Fumarate	12.6038	17	‡	19.1325	20	NS		Fumarate	31.7461	35	†	26.8391	30	†
Pyruvate	29.241	46	NS	33.3626	47	NS		Pyruvate	38.1589	32	†	30.3183	28	NS
α-Ketoglutarate	84.9402	73	NS	83.2271	81	NS		α-Ketoglutarate	73.0822	56	NS	82.8407	88	NS
Shikimic acid	1995.46	1752	NS	1936.62	2208	NS		Shikimic acid	777.356	436	‡	493.766	773	‡
Citrate	5553.2	6102	NS	6008.29	5440	NS		Citrate	5091.32	4679	NS	5879.69	5773	NS
Isocitrate	1821.4	1796	NS	1957.87	1606	‡		Isocitrate	102.064	96	NS	119.758	113	NS
Glyceric acid	866.369	794	NS	866.718	958	NS		Glyceric acid	40.5109	37	NS	43.1636	29	‡
Malate	7054.12	7702	NS	6130.6	6303	NS		Malate	3729.85	3505	NS	3943.6	3984	NS
Phosphoric acid	2712.58	3130	‡	2672.17	2696	NS		Phosphoric acid	1153.38	989	NS	1235.95	1003	NS
Glucose	59972.4	59860	NS	54274.6	53363	NS		Glucose	23294.4	23420	NS	26974.6	28800	NS
Fructose	33185.4	33040	NS	32603	32289	NS		Fructose	14673.9	14561	NS	17704.6	18043	NS
Arabinose	617.783	672	NS	760.985	679	NS		Arabinose	477.516	401	‡	490.883	485	NS
Ribose	14.108	17	NS	17.1567	18	NS		Ribose	20.7612	21	NS	22.5316	22	NS
Trehalose	82.6679	74	NS	74.6685	76	NS		Trehalose	86.2327	72	†	98.1982	89	NS
Fructose-6-phosphate	103.561	136	†	223.429	214	NS		Fructose-6-phosphate	63.676	56	NS	96.3693	89	NS
Glucose-6-phosphate	279.15	322	NS	561.063	599	NS		Glucose-6-phosphate	222.633	196	NS	359.598	360	NS
1 Significance vs. Null († = p ≤ 0.1, ‡ = p ≤ 0.05); NS = not significant								1 Significance vs. Null († = p ≤ 0.1, ‡ = p ≤ 0.05); NS = not significant
2 Adjusted for partial conversion of Glu to dehydrated-Glu (and its co-elution with Gln)								2 Adjusted for partial conversion of Glu to dehydrated-Glu (and its co-elution with Gln)
3 Levels very low, sometimes below detection								3 Levels very low, sometimes below detection

## Sheet: S4
Table S4. Comparison of metabolites (µg.g-1 DW) in shoots (A, C) and roots (B, D) between OsAnt1::HvAlaAT lines and wildtype and between OsAnt1::HvAlaAT lines and nulls grown in high nitrogen (2.5 mM N). In (A) and (B), bold and italicized lines indicate metabolites whose level in both OsAnt1::HvAlaAT lines was significantly different to that in wildtype. In (C) and (D), bold and italicized lines…
A	WT	N004-034		N053-005				B	WT	N004-034		N053-005
	Avg	Avg		Avg					Avg	Avg		Avg
Metabolite	µg g-1	µg g-1	Sig1	µg g-1	Sig1			Metabolite	µg g-1	µg g-1	Sig1	µg g-1	Sig1
Methionine	13.9898	14.3292	NS	9.94573	†			Methionine	30.8513	49.3586	‡	45.2319	†
Gln2	2699.4	1733.49	†	2251.68	NS			Gln2	8596.08	8656.29	NS	9099.77	NS
Glu2	2305.8	3805.69	†	2925	NS			Glu2	2449.8	1044	†	1701	NS
Aspartate	379.804	326.547	NS	337.875	NS			Aspartate	1218.31	1079.79	NS	1332.47	NS
Asparagine	15.8102	8.17731	‡	15.1018	NS			Asparagine	13.8715	16.5277	NS	16.1743	†
Glycine	50.8457	17.1105	‡	62.432	NS			Glycine	38.5248	19.8642	‡	41.2587	NS
Proline3	0.875874	0.257436	†	2.61737	NS			Proline3	1.61701	0	na	0	na
Phenylalanine	64.0789	46.3657	NS	40.6046	NS			Phenylalanine	86.9204	90.5559	NS	104.374	NS
Alanine	240.71	348.482	NS	295.085	NS			Alanine	194.349	183.196	NS	160.014	NS
Valine	61.4727	36.5444	NS	60.2194	NS			Valine	29.262	53.7773	†	31.4485	NS
Leucine	7.34365	2.4684	NS	12.9904	NS			Leucine	24.2796	7.16814	†	7.74715	†
Isoleucine	12.7031	7.65193	NS	33.6932	‡			Isoleucine	31.6616	9.13007	†	8.47838	‡
Threonine	153.504	143.329	NS	210.994	NS			Threonine	139.705	77.7096	‡	131.985	NS
Serine	234.836	284.699	NS	519.491	NS			Serine	330.917	117.252	‡	334.471	NS
Lysine	6.81393	5.58479	NS	10.9294	†			Lysine	5.17291	8.67521	‡	6.97809	†
Tyrosine	52.3189	74.2715	NS	60.982	NS			Tyrosine	217.421	254.491	NS	283.486	NS
Tyramine	0.925038	0.750758	NS	0.78064	NS			Tyramine	5.11572	10.414	†	9.47719	‡
Total free AA	6301.23	6855.75	NS	6850.42	NS			Total free AA	13413.9	11678.2	NS	13314.4	NS
Oxalic acid	838.78	961.227	NS	1107.91	NS			Oxalic acid	14.0371	96.6593	‡	45.0199	‡
GABA	575.201	255.05	NS	475.066	NS			GABA	769.815	665.417	NS	800.526	NS
2-OH-Glutarate	5.38421	1.48088	‡	1.13568	‡			2-OH-Glutarate	4.93641	1.55346	†	1.18788	†
Fumarate	37.3201	11.8906	NS	17.2456	NS			Fumarate	35.8843	40.2554	NS	32.0772	NS
Pyruvate	32.269	79.426	NS	14.1292	NS			Pyruvate	62.8836	97.2638	‡	89.6988	‡
α-Ketoglutarate	73.4165	216.308	†	41.2895	NS			α-Ketoglutarate	138.99	168.977	‡	137.994	NS
Shikimic acid	662.604	796.492	NS	459.06	‡			Shikimic acid	297.827	575.214	NS	263.818	NS
Citrate	2266.76	2597.55	NS	1702.75	NS			Citrate	5519.72	5709.65	NS	7584.25	NS
Isocitrate	398.228	591.705	NS	409.484	NS			Isocitrate	187.601	214.117	NS	206.518	NS
Glycerate	1054.02	339.724	‡	665.325	NS			Glycerate	51.443	49.9049	NS	62.0754	NS
Malate	2222.82	3235.53	‡	2169.22	NS			Malate	4702.47	5289.3	NS	4250.52	NS
Phosphoric acid	4435.41	4190.8	NS	7363.82	‡			Phosphoric acid	4577.24	4257.7	NS	4463.43	NS
Glucose	29623.8	44439.8	‡	32990.5	NS			Glucose	12256.7	11184.3	NS	11487.5	NS
Fructose	17661.8	23870.8	†	14707.4	NS			Fructose	7608.87	8234.35	NS	7064.93	NS
Arabinose	442.587	250.815	NS	233.902	NS			Arabinose	524.369	709.54	NS	672.216	†
Ribose	40.8496	19.8001	NS	10.278	†			Ribose	23.8336	29.8412	‡	25.7668	NS
Trehalose	51.108	46.2172	NS	37.534	†			Trehalose	25.3116	29.483	NS	29.1667	NS
Fructose-6-phosphate	59.8754	182.897	‡	35.3359	NS			Fructose-6-phosphate	114.384	218.895	NS	85.3791	NS
Glucose-6-phosphate	184.551	497.305	‡	132.969	NS			Glucose-6-phosphate	468.336	624.123	NS	312.018	NS
1 Significance vs. Wildtype († = p ≤ 0.1, ‡ = p ≤ 0.05); NS = not significant								1 Significance vs. Wildtype († = p ≤ 0.1, ‡ = p ≤ 0.05); NS = not significant
2 Adjusted for partial conversion of Glu to dehydrated-Glu (and its co-elution with Gln)								2 Adjusted for partial conversion of Glu to dehydrated-Glu (and its co-elution with Gln)
3 Levels very low, sometimes below detection								3 Levels very low, sometimes below detection
C	N004-034	N004-034N		N053-005	N053-005N			D	N004-034	N004-034N		N053-005	N053-005N
	Avg	Avg		Avg	Avg				Avg	Avg		Avg	Avg
Metabolite	µg g-1	µg g-1	Sig1	µg g-1	µg g-1	Sig1		Metabolite	µg g-1	µg g-1	Sig1	µg g-1	µg g-1	Sig1
Methionine	14.3292	15	NS	9.94573	10	NS		Methionine	49.3586	44	NS	45.2319	39	NS
Gln2	1733.49	2428	‡	2251.68	2461	NS		Gln2	8656.29	6399	†	9099.77	8279	NS
Glu2	3805.69	4136	NS	2925	3164	NS		Glu2	1044	655	NS	1701	1044	NS
Aspartate	326.547	374	NS	337.875	325	NS		Aspartate	1079.79	796	NS	1332.47	963	†
Asparagine	8.17731	7.6	NS	15.1018	15	NS		Asparagine	16.5277	15	NS	16.1743	15	NS
Glycine	17.1105	18	NS	62.432	37	‡		Glycine	19.8642	27	†	41.2587	32	NS
Proline3	0.257436	0.6	‡	2.61737	1	NS		Proline3	0	0.3	†	0	0.4	‡
Phenylalanine	46.3657	60	‡	40.6046	44	NS		Phenylalanine	90.5559	67	NS	104.374	50	‡
Alanine	348.482	403	NS	295.085	362	NS		Alanine	183.196	149	NS	160.014	173	NS
Valine	36.5444	49	†	60.2194	37	‡		Valine	53.7773	22	‡	31.4485	20	‡
Leucine	2.4684	3.5	NS	12.9904	5	‡		Leucine	7.16814	8.1	NS	7.74715	6.3	NS
Isoleucine	7.65193	10	‡	33.6932	13	‡		Isoleucine	9.13007	12	NS	8.47838	13	NS
Threonine	143.329	176	NS	210.994	200	NS		Threonine	77.7096	115	†	131.985	102	NS
Serine	284.699	268	NS	519.491	465	NS		Serine	117.252	289	‡	334.471	316	NS
Lysine	5.58479	4.6	NS	10.9294	12	NS		Lysine	8.67521	8.1	NS	6.97809	9.3	NS
Tyrosine	74.2715	74	NS	60.982	66	NS		Tyrosine	254.491	119	‡	283.486	106	NS
Tyramine	0.750758	0.7	NS	0.78064	0	†		Tyramine	10.414	6.1	NS	9.47719	7.7	NS
Total free AA	6855.75	8028	†	6850.42	7217	NS		Total free AA	11678.2	8731.6	†	13314.4	11175.7	NS
Oxalic acid	961.227	835	NS	1107.91	817	‡		Oxalic acid	96.6593	59	NS	45.0199	29	NS
GABA	255.05	244	NS	475.066	274	NS		GABA	665.417	766	NS	800.526	815	NS
2-OH-Glutarate	1.48088	1.1	NS	1.13568	0.7	NS		2-OH-Glutarate	1.55346	1	NS	1.18788	1	NS
Fumarate	11.8906	15	‡	17.2456	13	NS		Fumarate	40.2554	31	‡	32.0772	31	NS
Pyruvate	79.426	87	NS	14.1292	43	†		Pyruvate	97.2638	69	‡	89.6988	71	‡
α-Ketoglutarate	216.308	167	NS	41.2895	132	‡		α-Ketoglutarate	168.977	102	‡	137.994	124	NS
Shikimic acid	796.492	569	‡	459.06	581	†		Shikimic acid	575.214	297	NS	263.818	271	NS
Citrate	2597.55	2523	NS	1702.75	1557	NS		Citrate	5709.65	4394	NS	7584.25	6235	NS
Isocitrate	591.705	576	NS	409.484	384	NS		Isocitrate	214.117	152	†	206.518	146	‡
Glyceric acid	339.724	332	NS	665.325	367	NS		Glyceric acid	49.9049	47	NS	62.0754	45	NS
Malate	3235.53	3124	NS	2169.22	2778	NS		Malate	5289.3	4372	NS	4250.52	4587	NS
Phosphoric acid	4190.8	4124	NS	7363.82	6090	†		Phosphoric acid	4257.7	3702	NS	4463.43	4106	NS
Glucose	44439.8	43076	NS	32990.5	44066	†		Glucose	11184.3	12038	NS	11487.5	17156	‡
Fructose	23870.8	23929	NS	14707.4	19503	‡		Fructose	8234.35	7340	NS	7064.93	10935	‡
Arabinose	250.815	330	†	233.902	180	NS		Arabinose	709.54	533	†	672.216	562	NS
Ribose	19.8001	21	NS	10.278	16	NS		Ribose	29.8412	24	‡	25.7668	20	NS
Trehalose	46.2172	36	†	37.534	40	NS		Trehalose	29.483	27	NS	29.1667	38	NS
Fructose-6-phosphate	182.897	213	NS	35.3359	68	‡		Fructose-6-phosphate	218.895	92	NS	85.3791	124	NS
Glucose-6-phosphate	497.305	559	NS	132.969	238	‡		Glucose-6-phosphate	624.123	429	NS	312.018	461	NS
1 Significance vs. Null († = p ≤ 0.1, ‡ = p ≤ 0.05); NS = not significant								1 Significance vs. Null († = p ≤ 0.1, ‡ = p ≤ 0.05); NS = not significant
2 Adjusted for partial conversion of Glu to dehydrated-Glu (and its co-elution with Gln)								2 Adjusted for partial conversion of Glu to dehydrated-Glu (and its co-elution with Gln)
3 Levels very low, sometimes below detection								3 Levels very low, sometimes below detection

## Sheet: S5
Table S5. Differentially expressed transcripts for comparison between OsAnt1::HvAlaAT lines (GOI) and wildtype (WT) controls in roots. Green color shows transcripts up-regulated in GOI as compared to WT (1212). Orange color shows transcripts down-regulated in GOI as compared to WT (234). Blue refers to transcripts specifically expressed in one of the two genotypes (23). Gene expression levels pre…
Gene	Transcript ID	Locus	FPKM_GOI	FPKM_WT	log2(fold_change)	test_stat	p_value	q_value	Description
GOI (HvAlaAT)	GOI	GOI:975-2473	98.2306	0.290441	-8.40179	-13.1909	5e-05	0.00259516	Transgene, barley alanine aminotransferase
LOC_Os01g14550	LOC_Os01g14550.1	Chr1:8159848-8161554	26.0061	0.145183	-7.48484	-8.77806	0.0001	0.00475937	pathogen-related protein, putative, expressed
LOC_Os02g51440	LOC_Os02g51440.1	Chr2:31515300-31517784	12.3228	0.07865	-7.29167	-9.80454	5e-05	0.00259516	laccase precursor protein, putative, expressed
LOC_Os02g36210	LOC_Os02g36210.1	Chr2:21841058-21847837	8.68037	0.0707518	-6.93885	-10.0716	5e-05	0.00259516	ent-kaurene synthase, chloroplast precursor, putative, expressed
LOC_Os02g36280	LOC_Os02g36280.1	Chr2:21904353-21906350	3.3963	0.0413941	-6.35839	-6.15477	0.0016	0.0429569	cytochrome P450, putative, expressed
LOC_Os07g03467	LOC_Os07g03467.1	Chr7:1388412-1389436	37.0643	0.459713	-6.33315	-10.9127	5e-05	0.00259516	SCP-like extracellular protein, expressed
LOC_Os07g05850	LOC_Os07g05850.1	Chr7:2810204-2813892	7.45051	0.0937117	-6.31297	-7.98196	5e-05	0.00259516	transposon protein, putative, CACTA, En/Spm sub-class, expressed
LOC_Os01g73200	LOC_Os01g73200.1	Chr1:42441659-42442958	44.7335	0.66009	-6.08255	-13.2511	5e-05	0.00259516	peroxidase precursor, putative, expressed
LOC_Os07g03590	LOC_Os07g03590.1	Chr7:1437291-1438551	9.82258	0.1935	-5.66569	-7.2496	5e-05	0.00259516	SCP-like extracellular protein, expressed
LOC_Os04g10160	LOC_Os04g10160.1	Chr4:5484767-5486773	7.60563	0.154737	-5.61918	-8.99144	5e-05	0.00259516	cytochrome P450, putative, expressed
LOC_Os07g03580	LOC_Os07g03580.1	Chr7:1432683-1433407	85.913	1.79212	-5.58314	-13.6624	5e-05	0.00259516	SCP-like extracellular protein, expressed
LOC_Os07g05840	LOC_Os07g05840.1	Chr7:2806939-2809829	17.0355	0.359847	-5.56501	-10.6119	5e-05	0.00259516	expressed protein
LOC_Os12g36880	LOC_Os12g36880.1	Chr12:22599951-22601258	92.2931	2.142	-5.42919	-12.0141	5e-05	0.00259516	pathogenesis-related Bet v I family protein, putative, expressed
LOC_Os02g36140	LOC_Os02g36140.4	Chr2:21765008-21773418	3.53219	0.0910478	-5.27779	-6.86957	5e-05	0.00259516	terpene synthase, putative, expressed
LOC_Os04g10060	LOC_Os04g10060.1	Chr4:5428337-5434028	3.77935	0.117731	-5.00457	-7.19691	5e-05	0.00259516	ent-kaurene synthase, chloroplast precursor, putative, expressed
LOC_Os08g39840	LOC_Os08g39840.1	Chr8:25216362-25224080	2.40102	0.0757467	-4.98632	-8.68246	5e-05	0.00259516	lipoxygenase, chloroplast precursor, putative, expressed
LOC_Os11g17954	LOC_Os11g17954.1	Chr11:10081785-10086180	2.55918	0.0839776	-4.92953	-5.15103	0.00065	0.0217806	transposon protein, putative, Pong sub-class, expressed
LOC_Os07g09190	LOC_Os07g09190.1	Chr7:4821206-4824667	6.47525	0.238362	-4.76371	-10.4236	5e-05	0.00259516	transketolase, putative, expressed
LOC_Os08g39850	LOC_Os08g39850.2	Chr8:25240905-25250279	3.46233	0.13258	-4.70681	-7.11433	5e-05	0.00259516	lipoxygenase, chloroplast precursor, putative, expressed
LOC_Os10g23900	LOC_Os10g23900.1	Chr10:12260669-12262250	5.19993	0.205298	-4.6627	-9.4258	5e-05	0.00259516	decarboxylase, putative, expressed
LOC_Os11g42290	LOC_Os11g42290.1	Chr11:25466556-25468131	4.141	0.166329	-4.63787	-6.92485	5e-05	0.00259516	transferase family protein, putative, expressed
LOC_Os06g37300	LOC_Os06g37300.1	Chr6:22020839-22028146	3.16655	0.137338	-4.52711	-6.73751	5e-05	0.00259516	cytochrome P450, putative, expressed
LOC_Os11g37970	LOC_Os11g37970.1	Chr11:22511505-22512404	10.5885	0.46404	-4.51211	-6.62611	5e-05	0.00259516	WIP5 - Wound-induced protein precursor, expressed
LOC_Os12g36850	LOC_Os12g36850.1	Chr12:22591675-22593522	95.7652	4.90726	-4.28651	-10.726	5e-05	0.00259516	pathogenesis-related Bet v I family protein, putative, expressed
LOC_Os04g40450	LOC_Os04g40450.1	Chr4:24036669-24041085	0.684447	0.036364	-4.23436	-4.30322	0.0019	0.0486609	retrotransposon protein, putative, unclassified, expressed
LOC_Os10g25400	LOC_Os10g25400.1	Chr10:13131432-13133328	6.6045	0.383819	-4.10495	-8.89574	5e-05	0.00259516	GDSL-like lipase/acylhydrolase, putative, expressed
LOC_Os10g23310	LOC_Os10g23310.1	Chr10:12181084-12183127	1.93278	0.113244	-4.09317	-6.41178	5e-05	0.00259516	transferase family protein, putative, expressed
LOC_Os03g32220	LOC_Os03g32220.1	Chr3:18430110-18431229	10.1209	0.607233	-4.05894	-7.63279	5e-05	0.00259516	ZOS3-11 - C2H2 zinc finger protein, expressed
LOC_Os01g68300	LOC_Os01g68300.1	Chr1:39682833-39683442	10.0786	0.608349	-4.05026	-6.0912	5e-05	0.00259516	expressed protein
LOC_Os11g32650	LOC_Os11g32650.1	Chr11:19277556-19281016	13.7882	0.833279	-4.04849	-10.5245	5e-05	0.00259516	chalcone synthase, putative, expressed
LOC_Os10g38160	LOC_Os10g38160.1	Chr10:20437919-20439182	1.7129	0.112787	-3.92477	-3.84201	0.00055	0.0190348	glutathione S-transferase, putative, expressed
LOC_Os01g42860	LOC_Os01g42860.1	Chr1:24392840-24393423	56.423	3.76949	-3.90384	-8.23396	5e-05	0.00259516	inhibitor I family protein, putative, expressed
LOC_Os12g36830	LOC_Os12g36830.1	Chr12:22580777-22581972	119.761	8.34279	-3.84349	-9.99673	5e-05	0.00259516	pathogenesis-related Bet v I family protein, putative, expressed
LOC_Os01g08530	LOC_Os01g08530.1	Chr1:4232099-4233560	2.46024	0.174965	-3.81366	-6.32771	5e-05	0.00259516	retrotransposon protein, putative, unclassified, expressed
LOC_Os03g64260	LOC_Os03g64260.1	Chr3:36301488-36302407	6.27092	0.447408	-3.80901	-7.17255	5e-05	0.00259516	AP2 domain containing protein, expressed
LOC_Os01g42380	LOC_Os01g42380.1	Chr1:24075064-24082181	8.61362	0.638364	-3.75417	-9.71221	5e-05	0.00259516	pleiotropic drug resistance protein, putative, expressed
LOC_Os07g11739	LOC_Os07g11739.1	Chr7:6494464-6502011	4.58836	0.3476	-3.72248	-6.60737	5e-05	0.00259516	cytochrome P450, putative, expressed
LOC_Os06g38660	LOC_Os06g38660.1	Chr6:22956661-22957316	28.0905	2.20935	-3.66839	-7.10619	5e-05	0.00259516	expressed protein
LOC_Os01g71860	LOC_Os01g71860.1	Chr1:41629298-41631914	11.7188	0.949369	-3.62572	-10.3237	5e-05	0.00259516	glycosyl hydrolases family 17, putative, expressed
LOC_Os02g36030	LOC_Os02g36030.1	Chr2:21662607-21664323	2.76274	0.225386	-3.61563	-6.19515	5e-05	0.00259516	cytochrome P450, putative, expressed
LOC_Os04g09900	LOC_Os04g09900.1	Chr4:5318059-5326427	15.9399	1.32578	-3.58774	-9.02297	5e-05	0.00259516	ent-kaurene synthase, chloroplast precursor, putative, expressed
LOC_Os07g39860	LOC_Os07g39860.1	Chr7:23902873-23903545	5.50028	0.462613	-3.57163	-5.20971	0.0001	0.00475937	expressed protein
LOC_Os07g03319	LOC_Os07g03319.1	Chr7:1335344-1336057	65.7738	5.55305	-3.56616	-10.4948	5e-05	0.00259516	SCP-like extracellular protein, expressed
LOC_Os07g37730	LOC_Os07g37730.1	Chr7:22619085-22621292	2.58513	0.227085	-3.50893	-7.33289	5e-05	0.00259516	NADH-ubiquinone oxidoreductase, mitochondrial precursor, putative, expressed
LOC_Os08g37210	LOC_Os08g37210.1	Chr8:23502942-23505310	50.135	4.44417	-3.49583	-11.0064	5e-05	0.00259516	patatin, putative, expressed
LOC_Os02g15460	LOC_Os02g15460.1	Chr2:8659208-8660522	1.63941	0.165746	-3.30613	-4.01232	0.00045	0.016191	expressed protein
LOC_Os03g12500	LOC_Os03g12500.1	Chr3:6608576-6610598	24.4505	2.49972	-3.29002	-10.5194	5e-05	0.00259516	cytochrome P450, putative, expressed
LOC_Os11g39450	LOC_Os11g39450.1	Chr11:23488659-23496017	1.22962	0.130577	-3.23524	-3.80724	0.0002	0.00833755	cysteine-rich receptor-like protein kinase 7 precursor, putative, expressed
LOC_Os01g09100	LOC_Os01g09100.1	Chr1:4572447-4573409	27.9839	2.99768	-3.22268	-10.1594	5e-05	0.00259516	WRKY10, expressed
LOC_Os10g35160	LOC_Os10g35160.1	Chr10:18769620-18773188	0.641365	0.0692168	-3.21195	-3.82512	0.0004	0.014733	expressed protein
LOC_Os03g47160	LOC_Os03g47160.1	Chr3:26691148-26691953	1.48956	0.16121	-3.20787	-3.70797	0.00195	0.0495952	expressed protein
LOC_Os12g07680	LOC_Os12g07680.1	Chr12:3861310-3863883	5.30523	0.585538	-3.17958	-6.46009	5e-05	0.00259516	RNase P subunit p30, putative, expressed
LOC_Os12g15780	LOC_Os12g15780.1	Chr12:9005661-9009884	0.431272	0.0480683	-3.16544	-3.3002	0.0017	0.0449833	retrotransposon protein, putative, unclassified, expressed
LOC_Os04g09920	LOC_Os04g09920.1	Chr4:5332328-5334479	6.06081	0.684996	-3.14534	-7.06425	5e-05	0.00259516	cytochrome P450, putative, expressed
LOC_Os04g10010	LOC_Os04g10010.1	Chr4:5385721-5387215	6.23783	0.713537	-3.12799	-6.86428	5e-05	0.00259516	sex determination protein tasselseed-2, putative, expressed
LOC_Os01g40430	LOC_Os01g40430.1	Chr1:22824808-22827116	2.02373	0.231844	-3.12579	-4.72021	5e-05	0.00259516	WRKY27, expressed
LOC_Os09g23560	LOC_Os09g23560.1	Chr9:14001191-14003182	4.88958	0.564107	-3.11567	-7.44198	5e-05	0.00259516	dehydrogenase, putative, expressed
LOC_Os12g44290	LOC_Os12g44290.1	Chr12:27451286-27453035	0.958649	0.111371	-3.10562	-4.1227	0.0002	0.00833755	cytochrome P450, putative, expressed
LOC_Os05g45070	LOC_Os05g45070.1	Chr5:26189645-26190616	1.04837	0.122245	-3.1003	-3.55321	0.0008	0.0255024	harpin-induced protein 1 domain containing protein, expressed
LOC_Os01g03330	LOC_Os01g03330.1	Chr1:1344556-1346419	17.1067	2.00073	-3.09596	-8.1661	5e-05	0.00259516	BBTI3 - Bowman-Birk type bran trypsin inhibitor precursor, expressed
LOC_Os12g43380	LOC_Os12g43380.1	Chr12:26912973-26922761	5.8081	0.683695	-3.08664	-5.18414	5e-05	0.00259516	thaumatin, putative, expressed
LOC_Os06g35700	LOC_Os06g35700.1	Chr6:20832431-20834494	5.91896	0.712122	-3.05515	-8.28143	5e-05	0.00259516	reticuline oxidase-like protein precursor, putative, expressed
LOC_Os09g38239	LOC_Os09g38239.1	Chr9:22013748-22015250	1.75457	0.211881	-3.04979	-5.27778	5e-05	0.00259516	sulfotransferase domain containing protein, expressed
LOC_Os03g18030	LOC_Os03g18030.1	Chr3:10038839-10044429	6.81935	0.826466	-3.04461	-7.97045	5e-05	0.00259516	leucoanthocyanidin dioxygenase, putative, expressed
LOC_Os07g23410	LOC_Os07g23410.1	Chr7:13201059-13206927	4.17417	0.511099	-3.02982	-4.05697	5e-05	0.00259516	fatty acid desaturase, putative, expressed
LOC_Os05g34490	LOC_Os05g34490.1	Chr5:20448209-20450200	0.939837	0.116786	-3.00855	-3.70124	0.00045	0.016191	expressed protein
LOC_Os08g02700	LOC_Os08g02700.1	Chr8:1127881-1129553	27.2341	3.47477	-2.97043	-9.75666	5e-05	0.00259516	fructose-bisphospate aldolase isozyme, putative, expressed
LOC_Os07g34260	LOC_Os07g34260.1	Chr7:20504680-20506402	2.19217	0.279911	-2.96931	-5.53834	5e-05	0.00259516	chalcone and stilbene synthases, putative, expressed
LOC_Os01g38110	LOC_Os01g38110.1	Chr1:21342128-21344066	0.795963	0.101705	-2.96831	-4.47564	5e-05	0.00259516	cytochrome P450, putative, expressed
LOC_Os07g03600	LOC_Os07g03600.1	Chr7:1444312-1445070	20.5665	2.66527	-2.94794	-8.16505	5e-05	0.00259516	SCP-like extracellular protein, expressed
LOC_Os03g61500	LOC_Os03g61500.1	Chr3:34883810-34884470	47.6249	6.20042	-2.94128	-7.31178	5e-05	0.00259516	uncharacterized Cys-rich domain containing protein, putative, expressed
LOC_Os05g08830	LOC_Os05g08830.1	Chr5:4875807-4876382	16.6856	2.20902	-2.91713	-6.75906	5e-05	0.00259516	expressed protein
LOC_Os07g36560	LOC_Os07g36560.1	Chr7:21854726-21856897	1.75824	0.234057	-2.9092	-5.13479	5e-05	0.00259516	transferase family protein, putative, expressed
LOC_Os12g43870	LOC_Os12g43870.1	Chr12:27239012-27239339	5.31376	0.711779	-2.90023	-3.56524	0.00055	0.0190348	expressed protein
LOC_Os05g45030	LOC_Os05g45030.1	Chr5:26175526-26177067	0.885169	0.120342	-2.87881	-3.49318	0.0008	0.0255024	calcium homeostasis regulator CHoR1, putative, expressed
LOC_Os01g06310	LOC_Os01g06310.1	Chr1:2999575-3001204	20.9516	2.84947	-2.87829	-7.4763	5e-05	0.00259516	glycine-rich cell wall structural protein precursor, putative, expressed
LOC_Os05g28740	LOC_Os05g28740.1	Chr5:16859682-16860977	33.8269	4.69611	-2.84863	-8.68419	5e-05	0.00259516	universal stress protein domain containing protein, putative, expressed
LOC_Os10g28299	LOC_Os10g28299.1	Chr10:14717783-14718330	6.51053	0.916782	-2.82812	-3.32947	0.00055	0.0190348	expressed protein
LOC_Os08g39730	LOC_Os08g39730.1	Chr8:25155157-25156888	3.41357	0.486183	-2.81171	-6.13194	5e-05	0.00259516	cytochrome P450, putative, expressed
LOC_Os05g46830	LOC_Os05g46830.1	Chr5:27119120-27120324	1.04975	0.151457	-2.79307	-3.69157	0.00145	0.0399471	proline-rich protein, putative, expressed
LOC_Os11g31540	LOC_Os11g31540.1	Chr11:18430459-18432558	20.4584	3.09952	-2.72258	-6.29235	5e-05	0.00259516	BRASSINOSTEROID INSENSITIVE 1-associated receptor kinase 1 precursor, putative, expressed
LOC_Os01g04800	LOC_Os01g04800.1	Chr1:2202263-2203860	19.6719	2.98427	-2.72069	-9.14376	5e-05	0.00259516	B3 DNA binding domain containing protein, expressed
LOC_Os06g29220	LOC_Os06g29220.1	Chr6:16676477-16683139	0.526195	0.0806599	-2.70568	-3.01801	0.00065	0.0217806	erythronate-4-phosphate dehydrogenase domain containing protein, expressed
LOC_Os07g03730	LOC_Os07g03730.1	Chr7:1523652-1524629	1.17304	0.180798	-2.6978	-3.1751	0.0009	0.027914	SCP-like extracellular protein, expressed
LOC_Os05g16824	LOC_Os05g16824.1	Chr5:9585979-9595470	7.61517	1.17998	-2.69012	-5.54564	5e-05	0.00259516	SHR5-receptor-like kinase, putative, expressed
LOC_Os04g01470	LOC_Os04g01470.1	Chr4:316365-319162	2.37226	0.369442	-2.68285	-4.45361	5e-05	0.00259516	O-methyltransferase, putative, expressed
LOC_Os10g28080	LOC_Os10g28080.1	Chr10:14589925-14591220	25.026	3.91286	-2.67713	-8.0877	5e-05	0.00259516	glycosyl hydrolase, putative, expressed
LOC_Os02g26810	LOC_Os02g26810.1	Chr2:15734822-15736934	2.08735	0.329981	-2.66122	-5.69028	5e-05	0.00259516	cytochrome P450, putative, expressed
LOC_Os11g45380	LOC_Os11g45380.1	Chr11:27449822-27452792	0.711677	0.113456	-2.64909	-3.56384	0.0002	0.00833755	zinc finger family protein, putative, expressed
LOC_Os06g20790	LOC_Os06g20790.1	Chr6:11984847-11992872	0.788811	0.126136	-2.6447	-3.09068	0.0006	0.0204185	SAM dependent carboxyl methyltransferase, putative, expressed
LOC_Os02g36110	LOC_Os02g36110.1	Chr2:21740303-21742030	1.96589	0.316101	-2.63672	-4.90287	5e-05	0.00259516	cytochrome P450, putative, expressed
LOC_Os05g37060	LOC_Os05g37060.1	Chr5:21654181-21655380	2.41868	0.389242	-2.63548	-4.26517	5e-05	0.00259516	MYB family transcription factor, putative, expressed
LOC_Os12g13550	LOC_Os12g13550.1	Chr12:7602045-7606922	0.53052	0.0858433	-2.62763	-3.36398	0.0001	0.00475937	NBS-LRR disease resistance protein, putative, expressed
LOC_Os08g28710	LOC_Os08g28710.1	Chr8:17558061-17560192	1.38422	0.224505	-2.62426	-4.71902	5e-05	0.00259516	receptor protein kinase CRINKLY4 precursor, putative, expressed
LOC_Os12g08850	LOC_Os12g08850.1	Chr12:4568443-4572329	0.730092	0.119524	-2.61078	-3.8131	0.0001	0.00475937	expressed protein
LOC_Os01g27860	LOC_Os01g27860.1	Chr1:15562757-15563289	1.96487	0.335847	-2.54856	-3.33563	0.00165	0.0439392	expressed protein
LOC_Os01g23430	LOC_Os01g23430.1	Chr1:13164377-13169205	0.982292	0.168703	-2.54166	-3.76011	5e-05	0.00259516	transposon protein, putative, unclassified, expressed
LOC_Os04g52720	LOC_Os04g52720.1	Chr4:31389664-31395185	59.5541	10.2345	-2.54075	-5.07569	5e-05	0.00259516	Cupin domain containing protein, expressed
LOC_Os04g32480	LOC_Os04g32480.1	Chr4:19492573-19497154	3.47505	0.604941	-2.52217	-4.49536	5e-05	0.00259516	zinc-finger protein, putative, expressed
LOC_Os06g14220	LOC_Os06g14220.1	Chr6:7933983-7935241	4.22595	0.738219	-2.51715	-5.50461	5e-05	0.00259516	STF-1, putative, expressed
LOC_Os10g26110	LOC_Os10g26110.1	Chr10:13524138-13525925	2.36108	0.41601	-2.50476	-5.90092	5e-05	0.00259516	decarboxylase, putative, expressed
LOC_Os04g44354	LOC_Os04g44354.3	Chr4:26260449-26267430	1.88329	0.33338	-2.49801	-4.11083	0.00195	0.0495952	UDP-glucoronosyl and UDP-glucosyl transferase domain containing protein, expressed
LOC_Os06g37224	LOC_Os06g37224.1	Chr6:21982653-21992533	2.0606	0.368827	-2.48205	-4.50065	5e-05	0.00259516	cytochrome P450, putative, expressed
LOC_Os04g08640	LOC_Os04g08640.2	Chr4:4690897-4692354	2.61339	0.471765	-2.46978	-3.51204	0.00015	0.00658227	cadmium tolerance factor, putative, expressed
LOC_Os07g46920	LOC_Os07g46920.1	Chr7:28051056-28053431	6.58325	1.2097	-2.44416	-6.29944	5e-05	0.00259516	sex determination protein tasselseed-2, putative, expressed
LOC_Os12g35610	LOC_Os12g35610.2	Chr12:21648122-21653570	1.78305	0.33017	-2.43307	-3.03498	0.0008	0.0255024	respiratory burst oxidase, putative, expressed
LOC_Os11g13970	LOC_Os11g13970.1	Chr11:7745979-7747416	2.48122	0.460844	-2.4287	-5.29317	5e-05	0.00259516	transferase family protein, putative, expressed
LOC_Os01g09990	LOC_Os01g09990.1	Chr1:5201861-5204046	4.384	0.827503	-2.40541	-5.90501	5e-05	0.00259516	helix-loop-helix DNA-binding domain containing protein, expressed
LOC_Os03g53060	LOC_Os03g53060.1	Chr3:30430732-30432680	0.512958	0.0989122	-2.37462	-3.4944	0.00075	0.024297	cytochrome P450, putative, expressed
LOC_Os11g27170	LOC_Os11g27170.1	Chr11:15637695-15656956	1.27533	0.24652	-2.3711	-3.34716	0.00025	0.0100299	OsSCP58 - Putative Serine Carboxypeptidase homologue, expressed
LOC_Os11g44750	LOC_Os11g44750.1	Chr11:27077996-27088766	6.34175	1.23905	-2.35565	-7.10765	5e-05	0.00259516	retrotransposon protein, putative, unclassified, expressed
LOC_Os04g27830	LOC_Os04g27830.1	Chr4:16442095-16446125	2.33208	0.460484	-2.3404	-3.44824	0.0001	0.00475937	1,2-dihydroxy-3-keto-5-methylthiopentene dioxygenase protein, putative, expressed
LOC_Os05g03920	LOC_Os05g03920.1	Chr5:1752387-1755729	2.99588	0.602215	-2.31463	-5.17667	5e-05	0.00259516	TKL_IRAK_DUF26-lf.3 - DUF26 kinases have homology to DUF26 containing loci, expressed
LOC_Os04g49210	LOC_Os04g49210.1	Chr4:29338949-29341166	1.41139	0.284216	-2.31205	-3.91539	5e-05	0.00259516	naringenin,2-oxoglutarate 3-dioxygenase, putative, expressed
LOC_Os01g71340	LOC_Os01g71340.1	Chr1:41346573-41348411	9.61081	1.93702	-2.31082	-5.73566	5e-05	0.00259516	glycosyl hydrolases family 17, putative, expressed
LOC_Os04g38540	LOC_Os04g38540.1	Chr4:22902576-22905751	1.21396	0.247104	-2.29653	-3.67768	5e-05	0.00259516	aldose 1-epimerase, putative, expressed
LOC_Os01g11160	LOC_Os01g11160.1	Chr1:5983580-5985875	2.79982	0.572606	-2.28972	-6.10655	5e-05	0.00259516	amino acid permease family protein, putative, expressed
LOC_Os03g08320	LOC_Os03g08320.1	Chr3:4236723-4238274	29.9934	6.17207	-2.28082	-6.9207	5e-05	0.00259516	ZIM domain containing protein, putative, expressed
LOC_Os03g32230	LOC_Os03g32230.1	Chr3:18435988-18437090	24.2677	5.00307	-2.27815	-7.02615	5e-05	0.00259516	ZOS3-12 - C2H2 zinc finger protein, expressed
LOC_Os11g12240	LOC_Os11g12240.1	Chr11:6827131-6840671	1.37905	0.285562	-2.2718	-3.93991	5e-05	0.00259516	retrotransposon protein, putative, unclassified, expressed
LOC_Os04g01354	LOC_Os04g01354.1	Chr4:258817-263006	1.21628	0.261236	-2.21904	-3.7759	5e-05	0.00259516	chalcone synthase, putative, expressed
LOC_Os04g49160	LOC_Os04g49160.1	Chr4:29317202-29318456	13.5165	2.93098	-2.20526	-6.13134	5e-05	0.00259516	zinc finger, C3HC4 type domain containing protein, expressed
LOC_Os07g23430	LOC_Os07g23430.1	Chr7:13219679-13224915	5.19095	1.13056	-2.19897	-5.45376	5e-05	0.00259516	fatty acid desaturase, putative, expressed
LOC_Os06g33970	LOC_Os06g33970.1	Chr6:19780910-19781815	2.23049	0.485849	-2.19878	-4.17361	0.0001	0.00475937	VQ domain containing protein, putative, expressed
LOC_Os01g64960	LOC_Os01g64960.1	Chr1:37696777-37699752	3.06869	0.669706	-2.19602	-4.59205	5e-05	0.00259516	chlorophyll A-B binding protein, putative, expressed
LOC_Os04g46990	LOC_Os04g46990.1	Chr4:27853300-27854963	0.71062	0.155937	-2.18811	-3.3113	0.0003	0.0116387	cis-zeatin O-glucosyltransferase, putative, expressed
LOC_Os03g47280	LOC_Os03g47280.1	Chr3:26752011-26752699	15.6962	3.45684	-2.18289	-6.89613	5e-05	0.00259516	VQ domain containing protein, putative, expressed
LOC_Os04g06900	LOC_Os04g06900.1	Chr4:3635171-3638048	0.656403	0.145224	-2.1763	-2.77294	0.00085	0.0266608	expressed protein
LOC_Os01g24710	LOC_Os01g24710.4	Chr1:13903152-13904729	140.38	31.0857	-2.17502	-5.57456	5e-05	0.00259516	jacalin-like lectin domain containing protein, expressed
LOC_Os06g50950	LOC_Os06g50950.1	Chr6:30837988-30839952	2.90777	0.644469	-2.17373	-4.57276	5e-05	0.00259516	GDSL-like lipase/acylhydrolase, putative, expressed
LOC_Os01g71830	LOC_Os01g71830.1	Chr1:41603296-41604680	40.6674	9.02183	-2.17238	-7.91265	5e-05	0.00259516	glycosyl hydrolases family 17, putative, expressed
LOC_Os04g56430	LOC_Os04g56430.1	Chr4:33641291-33642362	406.833	90.559	-2.16751	-8.1668	5e-05	0.00259516	cysteine-rich receptor-like protein kinase, putative, expressed
LOC_Os11g10520	LOC_Os11g10520.2	Chr11:5755643-5760026	1.50939	0.339338	-2.15317	-3.39777	0.00015	0.00658227	dehydrogenase, putative, expressed
LOC_Os09g39850	LOC_Os09g39850.1	Chr9:22847285-22847936	5.71303	1.28577	-2.15162	-4.32811	5e-05	0.00259516	AP2 domain containing protein, expressed
LOC_Os10g33130	LOC_Os10g33130.1	Chr10:17357737-17361919	0.460357	0.103655	-2.15096	-3.40634	0.0001	0.00475937	leucine-rich repeat receptor protein kinase EXS precursor, putative, expressed
LOC_Os04g10000	LOC_Os04g10000.1	Chr4:5380094-5381565	4.09616	0.924153	-2.14807	-4.8638	5e-05	0.00259516	sex determination protein tasselseed-2, putative, expressed
LOC_Os06g33080	LOC_Os06g33080.1	Chr6:19258145-19259376	5.15754	1.16686	-2.14405	-5.27198	5e-05	0.00259516	peroxidase precursor, putative, expressed
LOC_Os01g41160	LOC_Os01g41160.1	Chr1:23300865-23302958	11.0078	2.49822	-2.13956	-6.03495	5e-05	0.00259516	FAD dependent oxidoreductase domain containing protein, expressed
LOC_Os06g32980	LOC_Os06g32980.1	Chr6:19199603-19200719	2.46829	0.56386	-2.13011	-4.21792	5e-05	0.00259516	peroxidase precursor, putative, expressed
LOC_Os10g03440	LOC_Os10g03440.1	Chr10:1468731-1470114	2.7357	0.630898	-2.11643	-5.38948	5e-05	0.00259516	avr9/Cf-9 rapidly elicited protein 74, putative, expressed
LOC_Os04g43650	LOC_Os04g43650.2	Chr4:25826664-25830703	1.75337	0.404851	-2.11467	-2.75047	0.0004	0.014733	L-allo-threonine aldolase, putative, expressed
LOC_Os10g39100	LOC_Os10g39100.1	Chr10:20842835-20845276	11.5915	2.68288	-2.11121	-5.38616	5e-05	0.00259516	uncharacterized Cys-rich domain containing protein, putative, expressed
LOC_Os09g16030	LOC_Os09g16030.1	Chr9:9790430-9792207	1.34658	0.31219	-2.1088	-3.80823	5e-05	0.00259516	cytokinin-O-glucosyltransferase 1, putative, expressed
LOC_Os03g45250	LOC_Os03g45250.1	Chr3:25547179-25549126	0.567773	0.132236	-2.1022	-3.0412	0.0019	0.0486609	2-aminoethanethiol dioxygenase, putative, expressed
LOC_Os01g60020	LOC_Os01g60020.1	Chr1:34692829-34694391	11.1074	2.60233	-2.09365	-6.28618	5e-05	0.00259516	NAC domain transcription factor, putative, expressed
LOC_Os02g36190	LOC_Os02g36190.1	Chr2:21810333-21813460	2.5213	0.590749	-2.09355	-4.48965	5e-05	0.00259516	cytochrome P450, putative, expressed
LOC_Os06g32990	LOC_Os06g32990.1	Chr6:19205567-19207119	25.277	5.92414	-2.09315	-7.36716	5e-05	0.00259516	peroxidase precursor, putative, expressed
LOC_Os04g33150	LOC_Os04g33150.1	Chr4:20065192-20066677	92.463	21.738	-2.08865	-7.71517	5e-05	0.00259516	desiccation-related protein PCC13-62 precursor, putative, expressed
LOC_Os08g09080	LOC_Os08g09080.1	Chr8:5264244-5265389	141.35	33.595	-2.07296	-6.25122	5e-05	0.00259516	Cupin domain containing protein, expressed
LOC_Os01g71820	LOC_Os01g71820.1	Chr1:41597269-41598692	10.6074	2.52268	-2.07204	-6.04358	5e-05	0.00259516	glycosyl hydrolases family 17, putative, expressed
LOC_Os01g19970	LOC_Os01g19970.1	Chr1:11350506-11356863	0.869782	0.206897	-2.07174	-3.23735	0.0003	0.0116387	MYB family transcription factor, putative, expressed
LOC_Os10g25950	LOC_Os10g25950.1	Chr10:13449221-13450950	1.53578	0.366751	-2.0661	-4.30118	5e-05	0.00259516	cystathionine gamma-synthase, putative, expressed
LOC_Os05g50770	LOC_Os05g50770.2	Chr5:29119643-29121884	0.713763	0.170764	-2.06344	-3.76786	0.00025	0.0100299	C4-dicarboxylate transporter/malic acid transport protein, expressed
LOC_Os10g21670	LOC_Os10g21670.1	Chr10:11110250-11111110	3.13457	0.75245	-2.0586	-3.79639	5e-05	0.00259516	dehydration stress-induced protein, putative, expressed
LOC_Os11g45400	LOC_Os11g45400.1	Chr11:27486902-27490269	4.67052	1.15026	-2.02163	-5.38145	5e-05	0.00259516	glycerol-3-phosphate acyltransferase, putative, expressed
LOC_Os12g05440	LOC_Os12g05440.1	Chr12:2468053-2469583	8.34791	2.06422	-2.01582	-6.8316	5e-05	0.00259516	cytochrome P450, putative, expressed
LOC_Os11g20090	LOC_Os11g20090.1	Chr11:11591502-11596168	65.8024	16.3239	-2.01116	-6.8308	5e-05	0.00259516	O-methyltransferase, putative, expressed
LOC_Os06g01890	LOC_Os06g01890.1	Chr6:494849-511406	9.60173	2.3953	-2.00309	-4.85557	5e-05	0.00259516	MADS-box transcription factor, putative, expressed
LOC_Os01g12570	LOC_Os01g12570.1	Chr1:6912703-6915127	0.784328	0.196291	-1.99846	-2.94771	0.0004	0.014733	3-methyl-2-oxobutanoate hydroxymethyltransferase, putative, expressed
LOC_Os11g08200	LOC_Os11g08200.1	Chr11:4295157-4297681	2.57689	0.64943	-1.98838	-3.22914	5e-05	0.00259516	eukaryotic aspartyl protease domain containing protein, expressed
LOC_Os10g28350	LOC_Os10g28350.1	Chr10:14751949-14754326	9.90608	2.50824	-1.98164	-4.38362	5e-05	0.00259516	1,2-dihydroxy-3-keto-5-methylthiopentene dioxygenase protein, putative, expressed
LOC_Os06g35520	LOC_Os06g35520.1	Chr6:20705348-20706997	83.1341	21.083	-1.97936	-7.70393	5e-05	0.00259516	peroxidase precursor, putative, expressed
LOC_Os10g25290	LOC_Os10g25290.1	Chr10:13069728-13070894	28.2324	7.16678	-1.97796	-6.53284	5e-05	0.00259516	ZIM domain containing protein, putative, expressed
LOC_Os04g31790	LOC_Os04g31790.1	Chr4:19020395-19037720	5.90154	1.52038	-1.95666	-4.65923	5e-05	0.00259516	expressed protein
LOC_Os10g20610	LOC_Os10g20610.1	Chr10:10390878-10396620	0.634395	0.165119	-1.94188	-2.93152	0.0002	0.00833755	laccase-15 precursor, putative, expressed
LOC_Os03g45960	LOC_Os03g45960.1	Chr3:25972224-25973470	49.9927	13.0569	-1.9369	-6.87421	5e-05	0.00259516	thaumatin, putative, expressed
LOC_Os01g58310	LOC_Os01g58310.1	Chr1:33699221-33699467	11.2756	2.95214	-1.93337	-2.59046	0.00125	0.0359602	expressed protein
LOC_Os01g13610	LOC_Os01g13610.1	Chr1:7619079-7624561	46.0701	12.0968	-1.92921	-6.8513	5e-05	0.00259516	isoflavone reductase homolog IRL, putative, expressed
LOC_Os12g36350	LOC_Os12g36350.1	Chr12:22252380-22254735	1.57819	0.415868	-1.92407	-3.91762	5e-05	0.00259516	expressed protein
LOC_Os12g26380	LOC_Os12g26380.1	Chr12:15412487-15413910	8.84296	2.33565	-1.92071	-3.36186	5e-05	0.00259516	dirigent, putative, expressed
LOC_Os06g29790	LOC_Os06g29790.1	Chr6:17130052-17134973	0.396977	0.10497	-1.91908	-2.74844	0.00055	0.0190348	phosphate transporter 1, putative, expressed
LOC_Os02g11790	LOC_Os02g11790.1	Chr2:6092980-6095907	0.872435	0.232477	-1.90796	-3.40541	0.0004	0.014733	OsFBK4 - F-box domain and kelch repeat containing protein, expressed
LOC_Os01g21590	LOC_Os01g21590.1	Chr1:12091632-12093276	0.869988	0.231893	-1.90754	-3.90569	0.0004	0.014733	homeodomain, putative, expressed
LOC_Os10g38710	LOC_Os10g38710.1	Chr10:20622451-20623510	1.60368	0.427705	-1.9067	-3.19318	0.0007	0.0231015	glutathione S-transferase, putative, expressed
LOC_Os05g45020	LOC_Os05g45020.1	Chr5:26171091-26172349	9.3296	2.49492	-1.90282	-5.80878	5e-05	0.00259516	zinc finger/CCCH transcription factor, putative, expressed
LOC_Os01g23440	LOC_Os01g23440.1	Chr1:13170716-13174129	6.09693	1.64533	-1.88971	-5.5331	5e-05	0.00259516	expressed protein
LOC_Os01g14630	LOC_Os01g14630.1	Chr1:8191076-8192462	7.19132	1.95609	-1.87829	-6.12296	5e-05	0.00259516	polyprenyl synthetase, putative, expressed
LOC_Os07g02330	LOC_Os07g02330.1	Chr7:780383-781950	0.683403	0.186158	-1.87621	-3.35098	0.0016	0.0429569	protein phosphatase 2C, putative, expressed
LOC_Os11g45990	LOC_Os11g45990.1	Chr11:27828620-27835246	3.60963	0.985262	-1.87327	-5.3732	5e-05	0.00259516	von Willebrand factor type A domain containing protein, putative, expressed
LOC_Os01g05890	LOC_Os01g05890.1	Chr1:2817649-2818897	0.909932	0.249765	-1.86519	-2.98497	0.00135	0.037991	OsFBX2 - F-box domain containing protein, expressed
LOC_Os06g38120	LOC_Os06g38120.1	Chr6:22566774-22571982	0.574008	0.157926	-1.86182	-2.68608	0.00095	0.0291298	low-affinity cation transporter, putative, expressed
LOC_Os11g07690	LOC_Os11g07690.1	Chr11:3926426-3926960	34.7947	9.58675	-1.85975	-6.40966	5e-05	0.00259516	dirigent, putative, expressed
LOC_Os08g37180	LOC_Os08g37180.1	Chr8:23491892-23494532	21.3789	5.89919	-1.8576	-6.52535	5e-05	0.00259516	patatin, putative, expressed
LOC_Os12g26850	LOC_Os12g26850.1	Chr12:15728554-15734371	1.48345	0.411041	-1.8516	-3.8922	5e-05	0.00259516	retrotransposon protein, putative, unclassified, expressed
LOC_Os08g31280	LOC_Os08g31280.1	Chr8:19340471-19341395	1.38946	0.386577	-1.8457	-3.34201	0.00045	0.016191	DC1, putative, expressed
LOC_Os04g47720	LOC_Os04g47720.1	Chr4:28315066-28316878	2.16067	0.604315	-1.83811	-4.09942	5e-05	0.00259516	cis-zeatin O-glucosyltransferase, putative, expressed
LOC_Os03g46070	LOC_Os03g46070.1	Chr3:26034425-26035357	21.1376	5.92222	-1.8356	-5.49609	5e-05	0.00259516	thaumatin, putative, expressed
LOC_Os08g38910	LOC_Os08g38910.2	Chr8:24592944-24597553	22.7611	6.39887	-1.83068	-5.42183	5e-05	0.00259516	caffeoyl-CoA O-methyltransferase, putative, expressed
LOC_Os07g44440	LOC_Os07g44440.1	Chr7:26551780-26552660	6.37261	1.80623	-1.8189	-4.1576	5e-05	0.00259516	peroxiredoxin, putative, expressed
LOC_Os09g09250	LOC_Os09g09250.1	Chr9:4955356-4958281	3.61419	1.02807	-1.81374	-4.48063	5e-05	0.00259516	retrotransposon protein, putative, Ty3-gypsy subclass, expressed
LOC_Os03g20740	LOC_Os03g20740.1	Chr3:11739155-11739858	2.70106	0.769767	-1.81103	-3.51365	0.0003	0.0116387	expressed protein
LOC_Os06g33100	LOC_Os06g33100.1	Chr6:19271202-19272891	14.3482	4.09128	-1.81025	-5.81667	5e-05	0.00259516	peroxidase precursor, putative, expressed
LOC_Os10g05490	LOC_Os10g05490.1	Chr10:2709103-2711914	1.5911	0.454111	-1.8089	-3.62543	5e-05	0.00259516	cytochrome P450, putative, expressed
LOC_Os11g11650	LOC_Os11g11650.1	Chr11:6476964-6480428	0.53048	0.15289	-1.7948	-2.6269	0.0008	0.0255024	expressed protein
LOC_Os10g25230	LOC_Os10g25230.1	Chr10:13030985-13032006	13.7499	3.96327	-1.79466	-5.74918	5e-05	0.00259516	ZIM domain containing protein, putative, expressed
LOC_Os04g25370	LOC_Os04g25370.1	Chr4:14680106-14681661	4.62571	1.33357	-1.79438	-4.81462	5e-05	0.00259516	cytokinin-O-glucosyltransferase 2, putative, expressed
LOC_Os10g04520	LOC_Os10g04520.1	Chr10:2146965-2148521	2.88505	0.83182	-1.79425	-2.92079	0.00025	0.0100299	expressed protein
LOC_Os04g03164	LOC_Os04g03164.1	Chr4:1320595-1321461	14.4606	4.18104	-1.7902	-3.70451	5e-05	0.00259516	expressed protein
LOC_Os01g58280	LOC_Os01g58280.1	Chr1:33684777-33688225	1.05282	0.30447	-1.78989	-2.99906	0.0001	0.00475937	OsSub8 - Putative Subtilisin homologue, expressed
LOC_Os01g19740	LOC_Os01g19740.1	Chr1:11202594-11203335	1.93119	0.56003	-1.78591	-2.87587	0.0002	0.00833755	calvin cycle protein CP12, putative, expressed
LOC_Os03g03730	LOC_Os03g03730.1	Chr3:1668200-1669268	5.58332	1.63169	-1.77476	-4.16529	5e-05	0.00259516	regulatory protein, putative, expressed
LOC_Os01g19820	LOC_Os01g19820.1	Chr1:11245196-11246756	9.01914	2.64376	-1.7704	-4.05312	5e-05	0.00259516	universal stress protein domain containing protein, putative, expressed
LOC_Os03g08880	LOC_Os03g08880.1	Chr3:4598923-4600430	18.7381	5.50275	-1.76775	-6.74522	5e-05	0.00259516	purine permease, putative, expressed
LOC_Os11g43040	LOC_Os11g43040.1	Chr11:25949487-25952239	0.661103	0.194456	-1.76543	-3.05073	0.0002	0.00833755	retrotransposon protein, putative, unclassified, expressed
LOC_Os04g32010	LOC_Os04g32010.1	Chr4:19169129-19171314	1.14276	0.336259	-1.76487	-3.92513	5e-05	0.00259516	thiamine pyrophosphate enzyme, C-terminal TPP binding domain containing protein, expressed
LOC_Os03g09910	LOC_Os03g09910.1	Chr3:4936471-4941037	3.05697	0.900718	-1.76295	-3.90049	5e-05	0.00259516	aminotransferase, classes I and II, domain containing protein, expressed
LOC_Os09g27260	LOC_Os09g27260.1	Chr9:16573499-16574893	7.66378	2.259	-1.76237	-5.20377	5e-05	0.00259516	plant viral response family protein, putative, expressed
LOC_Os08g04540	LOC_Os08g04540.1	Chr8:2256006-2257920	5.37054	1.58658	-1.75915	-5.41614	5e-05	0.00259516	decarboxylase, putative, expressed
LOC_Os11g29290	LOC_Os11g29290.1	Chr11:16985589-16987260	27.3256	8.08501	-1.75693	-7.58883	5e-05	0.00259516	cytochrome P450, putative, expressed
LOC_Os09g25070	LOC_Os09g25070.1	Chr9:14992802-14994888	3.20531	0.950593	-1.75356	-3.20752	0.0006	0.0204185	WRKY62, expressed
LOC_Os08g39300	LOC_Os08g39300.2	Chr8:24828109-24830865	6.39766	1.89832	-1.75282	-4.54832	5e-05	0.00259516	aminotransferase, putative, expressed
LOC_Os01g02050	LOC_Os01g02050.1	Chr1:562055-572138	0.413574	0.123018	-1.74928	-2.88737	0.0004	0.014733	phosphoenolpyruvate carboxylase, putative, expressed
LOC_Os03g61490	LOC_Os03g61490.1	Chr3:34878042-34879009	29.3866	8.76965	-1.74457	-5.59356	5e-05	0.00259516	expressed protein
LOC_Os10g18870	LOC_Os10g18870.1	Chr10:9616693-9618180	36.5646	10.9666	-1.73733	-4.75421	5e-05	0.00259516	dirigent, putative, expressed
LOC_Os10g07538	LOC_Os10g07538.1	Chr10:4034674-4038082	1.47506	0.442588	-1.73674	-2.52068	0.00085	0.0266608	expressed protein
LOC_Os06g44010	LOC_Os06g44010.1	Chr6:26509918-26511699	14.8026	4.46425	-1.72936	-5.99456	5e-05	0.00259516	WRKY28, expressed
LOC_Os08g07620	LOC_Os08g07620.1	Chr8:4278358-4278688	8.02509	2.43422	-1.72106	-2.66589	0.00065	0.0217806	expressed protein
LOC_Os01g62130	LOC_Os01g62130.1	Chr1:35965948-35966946	17.085	5.20271	-1.71539	-5.96382	5e-05	0.00259516	ZOS1-14 - C2H2 zinc finger protein, expressed
LOC_Os02g37190	LOC_Os02g37190.1	Chr2:22477781-22478946	286.719	87.3664	-1.71449	-5.56832	5e-05	0.00259516	expressed protein
LOC_Os04g28470	LOC_Os04g28470.1	Chr4:16860379-16862551	1.82415	0.559436	-1.70518	-3.14535	5e-05	0.00259516	retrotransposon protein, putative, unclassified, expressed
LOC_Os08g07050	LOC_Os08g07050.1	Chr8:3945930-3946485	2.49899	0.766839	-1.70435	-2.59159	0.00155	0.0419832	pentatricopeptide, putative, expressed
LOC_Os09g38350	LOC_Os09g38350.1	Chr9:22082636-22084897	2.98505	0.917041	-1.7027	-4.65673	5e-05	0.00259516	AMP-binding domain containing protein, expressed
LOC_Os04g33240	LOC_Os04g33240.1	Chr4:20109573-20110741	7.63508	2.34756	-1.70148	-4.92444	5e-05	0.00259516	sex determination protein tasselseed-2, putative, expressed
LOC_Os10g01920	LOC_Os10g01920.1	Chr10:583023-584677	4.26219	1.31078	-1.70117	-4.18011	5e-05	0.00259516	transferase family protein, putative, expressed
LOC_Os09g35780	LOC_Os09g35780.1	Chr9:20587579-20588660	1.81468	0.560096	-1.69597	-3.27264	0.0003	0.0116387	BAP2, putative, expressed
LOC_Os01g36790	LOC_Os01g36790.1	Chr1:20464605-20469249	1.41472	0.437162	-1.69427	-3.35617	5e-05	0.00259516	TKL_IRAK_DUF26-lf.2 - DUF26 kinases have homology to DUF26 containing loci, expressed
LOC_Os10g18820	LOC_Os10g18820.1	Chr10:9582844-9584360	111.679	34.7088	-1.68598	-4.46283	5e-05	0.00259516	dirigent, putative, expressed
LOC_Os02g46180	LOC_Os02g46180.1	Chr2:28136328-28137459	3.01801	0.941384	-1.68074	-3.67847	5e-05	0.00259516	DUF581 domain containing protein, expressed
LOC_Os07g06840	LOC_Os07g06840.1	Chr7:3342149-3343596	3.79995	1.18893	-1.67631	-4.49376	5e-05	0.00259516	gibberellin receptor GID1L2, putative, expressed
LOC_Os09g34150	LOC_Os09g34150.2	Chr9:20156392-20162008	1.0126	0.31771	-1.67229	-2.41239	0.0012	0.0348277	NBS-LRR disease resistance protein, putative, expressed
LOC_Os02g27850	LOC_Os02g27850.1	Chr2:16487845-16493503	0.529081	0.166327	-1.66946	-2.76479	0.00025	0.0100299	retrotransposon protein, putative, unclassified, expressed
LOC_Os10g02276	LOC_Os10g02276.1	Chr10:816249-817203	3.90844	1.22918	-1.66889	-3.80079	5e-05	0.00259516	OsWAK96 - OsWAK receptor-like protein kinase, expressed
LOC_Os01g70770	LOC_Os01g70770.1	Chr1:40962400-40964248	7.85299	2.47357	-1.66665	-4.73075	5e-05	0.00259516	glutathione S-transferase, putative, expressed
LOC_Os03g22590	LOC_Os03g22590.1	Chr3:13004685-13008130	1.27313	0.401903	-1.66345	-2.84633	0.0006	0.0204185	nodulin MtN3 family protein, putative, expressed
LOC_Os10g16740	LOC_Os10g16740.1	Chr10:8339835-8340672	0.795067	0.251284	-1.66176	-2.36725	0.0015	0.0409433	expressed protein
LOC_Os05g50100	LOC_Os05g50100.1	Chr5:28710319-28711241	19.7358	6.2553	-1.65766	-5.7859	5e-05	0.00259516	expressed protein
LOC_Os10g34770	LOC_Os10g34770.1	Chr10:18564997-18565486	2.11511	0.670902	-1.65656	-2.46257	0.0016	0.0429569	RIPER4 - Ripening-related family protein precursor, putative, expressed
LOC_Os08g43654	LOC_Os08g43654.1	Chr8:27592834-27598700	8.76307	2.77972	-1.6565	-5.50137	5e-05	0.00259516	MATE efflux family protein, putative, expressed
LOC_Os05g01444	LOC_Os05g01444.1	Chr5:256778-258432	0.915803	0.291444	-1.65182	-2.9241	0.00075	0.024297	polygalacturonase inhibitor precursor, putative, expressed
LOC_Os05g14370	LOC_Os05g14370.1	Chr5:8086891-8088575	3.53924	1.13119	-1.6456	-3.24094	5e-05	0.00259516	WRKY82, expressed
LOC_Os06g35560	LOC_Os06g35560.1	Chr6:20751033-20752958	4.21135	1.35797	-1.63283	-4.98029	5e-05	0.00259516	reticuline oxidase-like protein precursor, putative, expressed
LOC_Os05g29810	LOC_Os05g29810.1	Chr5:17246962-17248264	1.52195	0.492154	-1.62874	-3.12157	0.00025	0.0100299	AP2 domain containing protein, expressed
LOC_Os01g03890	LOC_Os01g03890.1	Chr1:1657314-1658388	2.10268	0.682453	-1.62343	-3.43044	0.0001	0.00475937	DUF260 domain containing protein, putative, expressed
LOC_Os09g23530	LOC_Os09g23530.1	Chr9:13982962-13984701	165.951	53.8849	-1.62281	-6.13335	5e-05	0.00259516	dehydrogenase, putative, expressed
LOC_Os01g41430	LOC_Os01g41430.1	Chr1:23456073-23458037	1.11218	0.361319	-1.62204	-3.44596	0.0001	0.00475937	UDP-glucoronosyl and UDP-glucosyl transferase, putative, expressed
LOC_Os01g73170	LOC_Os01g73170.1	Chr1:42429501-42432618	34.5248	11.2508	-1.61761	-6.35216	5e-05	0.00259516	peroxidase precursor, putative, expressed
LOC_Os08g10310	LOC_Os08g10310.1	Chr8:6015744-6023280	1.68286	0.549748	-1.61408	-3.34226	5e-05	0.00259516	SHR5-receptor-like kinase, putative, expressed
LOC_Os03g13740	LOC_Os03g13740.1	Chr3:7440352-7442017	1.67013	0.546822	-1.61082	-3.86382	5e-05	0.00259516	immediate-early fungal elicitor protein CMPG1, putative, expressed
LOC_Os01g29330	LOC_Os01g29330.1	Chr1:16435855-16436845	40.9911	13.429	-1.60996	-5.08406	5e-05	0.00259516	expressed protein
LOC_Os01g03390	LOC_Os01g03390.1	Chr1:1365507-1366503	34.2006	11.2164	-1.60841	-5.19856	5e-05	0.00259516	BBTI7 - Bowman-Birk type bran trypsin inhibitor precursor, expressed
LOC_Os08g31070	LOC_Os08g31070.1	Chr8:19184369-19186344	2.33748	0.775623	-1.59152	-3.40678	5e-05	0.00259516	expressed protein
LOC_Os05g01380	LOC_Os05g01380.1	Chr5:230783-231999	6.25689	2.08727	-1.58383	-4.32414	5e-05	0.00259516	polygalacturonase inhibitor precursor, putative, expressed
LOC_Os11g45740	LOC_Os11g45740.1	Chr11:27670320-27673334	8.15223	2.72055	-1.5833	-4.16656	5e-05	0.00259516	MYB family transcription factor, putative, expressed
LOC_Os03g46200	LOC_Os03g46200.1	Chr3:26119967-26120832	4.54681	1.52837	-1.57286	-3.94949	5e-05	0.00259516	acetyltransferase, GNAT family, putative, expressed
LOC_Os06g51050	LOC_Os06g51050.1	Chr6:30887214-30888471	6.95101	2.34936	-1.56496	-4.54476	5e-05	0.00259516	CHIT7 - Chitinase family protein precursor, expressed
LOC_Os10g21130	LOC_Os10g21130.1	Chr10:10748892-10751985	0.854809	0.289678	-1.56115	-2.56331	0.0016	0.0429569	expressed protein
LOC_Os04g10350	LOC_Os04g10350.1	Chr4:5590324-5592699	14.7564	5.00094	-1.56107	-5.11756	5e-05	0.00259516	1-aminocyclopropane-1-carboxylate oxidase homolog 2, putative, expressed
LOC_Os02g32140	LOC_Os02g32140.1	Chr2:18986677-18988855	1.25584	0.42712	-1.55594	-3.10193	0.00055	0.0190348	AP2 domain containing protein, expressed
LOC_Os04g52630	LOC_Os04g52630.1	Chr4:31308748-31316299	3.19622	1.09007	-1.55195	-3.82033	5e-05	0.00259516	leucine-rich repeat-containing protein kinase family protein, putative, expressed
LOC_Os11g12760	LOC_Os11g12760.1	Chr11:7215350-7216869	45.3428	15.4845	-1.55005	-5.70811	5e-05	0.00259516	O-methyltransferase, putative, expressed
LOC_Os07g48500	LOC_Os07g48500.1	Chr7:29008870-29009943	5.29819	1.81054	-1.54908	-3.80185	5e-05	0.00259516	stress responsive protein, putative, expressed
LOC_Os05g05680	LOC_Os05g05680.1	Chr5:2825322-2826992	126.693	43.3468	-1.54734	-5.67252	5e-05	0.00259516	1-aminocyclopropane-1-carboxylate oxidase, putative, expressed
LOC_Os08g29570	LOC_Os08g29570.1	Chr8:18128533-18133057	9.5378	3.26851	-1.54502	-4.67501	5e-05	0.00259516	pleiotropic drug resistance protein 3, putative, expressed
LOC_Os08g07630	LOC_Os08g07630.1	Chr8:4283825-4284332	8.46	2.90266	-1.54328	-3.4876	5e-05	0.00259516	expressed protein
LOC_Os06g15959	LOC_Os06g15959.1	Chr6:9065266-9067418	1.57561	0.541758	-1.54019	-3.06734	0.0001	0.00475937	ligA, putative, expressed
LOC_Os03g46450	LOC_Os03g46450.1	Chr3:26272076-26276045	1.45829	0.506529	-1.52556	-2.87928	5e-05	0.00259516	retrotransposon protein, putative, Ty1-copia subclass, expressed
LOC_Os01g11730	LOC_Os01g11730.1	Chr1:6340835-6344345	17.9379	6.23455	-1.52466	-4.68927	5e-05	0.00259516	GDSL-like lipase/acylhydrolase, putative, expressed
LOC_Os03g04570	LOC_Os03g04570.1	Chr3:2131971-2136725	0.635429	0.22099	-1.52375	-2.67025	0.00055	0.0190348	peptide transporter PTR3-A, putative, expressed
LOC_Os11g38710	LOC_Os11g38710.1	Chr11:22973653-22974256	2.71328	0.944525	-1.52238	-2.864	0.001	0.0303284	expressed protein
LOC_Os02g56380	LOC_Os02g56380.1	Chr2:34516621-34519474	0.890927	0.310512	-1.52066	-2.891	5e-05	0.00259516	OsWAK21 - OsWAK receptor-like cytoplasmic kinase OsWAK-RLCK, expressed
LOC_Os06g19800	LOC_Os06g19800.1	Chr6:11309410-11318282	9.32852	3.25439	-1.51926	-4.71407	5e-05	0.00259516	BURP domain containing protein, expressed
LOC_Os12g43490	LOC_Os12g43490.1	Chr12:26979990-26981087	58.576	20.5467	-1.5114	-6.05066	5e-05	0.00259516	thaumatin, putative, expressed
LOC_Os08g13440	LOC_Os08g13440.2	Chr8:7994391-7995717	68.6235	24.1222	-1.50834	-4.25451	5e-05	0.00259516	cupin domain containing protein, expressed
LOC_Os12g30170	LOC_Os12g30170.1	Chr12:18111164-18113735	0.712328	0.251283	-1.50323	-2.47399	0.00085	0.0266608	expressed protein
LOC_Os04g46140	LOC_Os04g46140.1	Chr4:27336575-27337911	15.478	5.46903	-1.50086	-5.43614	5e-05	0.00259516	transferase family protein, putative, expressed
LOC_Os06g42120	LOC_Os06g42120.1	Chr6:25292059-25293333	2.33113	0.826018	-1.49679	-3.32033	0.0001	0.00475937	sulfotransferase domain containing protein, expressed
LOC_Os12g27350	LOC_Os12g27350.1	Chr12:16078544-16082055	2.56111	0.907838	-1.49626	-3.10514	5e-05	0.00259516	10-deacetylbaccatin III 10-O-acetyltransferase, putative, expressed
LOC_Os03g24690	LOC_Os03g24690.1	Chr3:14067750-14071112	0.685644	0.243063	-1.49613	-2.39172	0.0007	0.0231015	terpene synthase, putative, expressed
LOC_Os01g03340	LOC_Os01g03340.1	Chr1:1347566-1348786	194.229	68.9546	-1.49404	-4.74968	5e-05	0.00259516	BBTI4 - Bowman-Birk type bran trypsin inhibitor precursor, expressed
LOC_Os03g60080	LOC_Os03g60080.1	Chr3:34166098-34167546	114.29	40.6009	-1.49311	-5.2375	5e-05	0.00259516	NAC domain-containing protein 67, putative, expressed
LOC_Os06g51460	LOC_Os06g51460.1	Chr6:31169636-31174867	0.790199	0.280801	-1.49267	-2.35414	0.0004	0.014733	white-brown complex homolog protein, putative, expressed
LOC_Os10g08319	LOC_Os10g08319.1	Chr10:4497745-4503667	15.2804	5.43549	-1.4912	-4.72378	5e-05	0.00259516	cytochrome P450, putative, expressed
LOC_Os07g35740	LOC_Os07g35740.1	Chr7:21407903-21411687	0.82396	0.293304	-1.49018	-2.76066	0.00015	0.00658227	TKL_IRAK_DUF26-ld.2 - DUF26 kinases have homology to DUF26 containing loci, expressed
LOC_Os05g05670	LOC_Os05g05670.1	Chr5:2819526-2821454	37.581	13.4087	-1.48684	-5.56279	5e-05	0.00259516	1-aminocyclopropane-1-carboxylate oxidase, putative, expressed
LOC_Os02g33420	LOC_Os02g33420.1	Chr2:19860073-19864625	0.417344	0.148943	-1.48648	-2.38535	0.00145	0.0399471	ATPase, AAA family protein, expressed
LOC_Os06g24180	LOC_Os06g24180.1	Chr6:14150815-14153224	1.869	0.66717	-1.48614	-3.4051	5e-05	0.00259516	cytochrome P450 84A1, putative, expressed
LOC_Os08g28880	LOC_Os08g28880.1	Chr8:17663579-17666521	15.5894	5.57077	-1.48462	-5.33729	5e-05	0.00259516	patatin, putative, expressed
LOC_Os01g04050	LOC_Os01g04050.1	Chr1:1760139-1761135	208.5	74.6403	-1.48202	-4.7257	5e-05	0.00259516	BBTI12 - Bowman-Birk type bran trypsin inhibitor precursor, expressed
LOC_Os06g27590	LOC_Os06g27590.1	Chr6:15611974-15612817	7.45531	2.68165	-1.47515	-3.61845	5e-05	0.00259516	expressed protein
LOC_Os03g13200	LOC_Os03g13200.1	Chr3:7124842-7127285	6.4639	2.33915	-1.46642	-4.47234	5e-05	0.00259516	peroxidase precursor, putative, expressed
LOC_Os10g33460	LOC_Os10g33460.1	Chr10:17619113-17623642	2.38316	0.862574	-1.46616	-4.32998	5e-05	0.00259516	alcohol oxidase, putative, expressed
LOC_Os03g22820	LOC_Os03g22820.1	Chr3:13189477-13190366	3.26749	1.18405	-1.46445	-3.37291	5e-05	0.00259516	expressed protein
LOC_Os01g19330	LOC_Os01g19330.1	Chr1:10934894-10935992	18.9942	6.88503	-1.46402	-5.12209	5e-05	0.00259516	MYB family transcription factor, putative, expressed
LOC_Os07g37420	LOC_Os07g37420.1	Chr7:22416142-22417233	1.63884	0.594225	-1.4636	-3.39538	0.0008	0.0255024	versicolorin reductase, putative, expressed
LOC_Os10g31460	LOC_Os10g31460.4	Chr10:16491200-16492007	1.81355	0.660346	-1.45752	-2.2723	0.00075	0.024297	retrotransposon protein, putative, unclassified, expressed
LOC_Os12g44220	LOC_Os12g44220.1	Chr12:27426309-27427745	12.5747	4.58072	-1.45688	-4.895	5e-05	0.00259516	ATPase 2, putative, expressed
LOC_Os07g39720	LOC_Os07g39720.1	Chr7:23807435-23808332	23.7696	8.66611	-1.45566	-5.14746	5e-05	0.00259516	expressed protein
LOC_Os04g55740	LOC_Os04g55740.1	Chr4:33179631-33181419	30.7466	11.2165	-1.45481	-5.20243	5e-05	0.00259516	peroxidase precursor, putative, expressed
LOC_Os03g28160	LOC_Os03g28160.1	Chr3:16209131-16210085	7.69238	2.8166	-1.44948	-4.30397	5e-05	0.00259516	jacalin-like lectin domain containing protein, expressed
LOC_Os11g20160	LOC_Os11g20160.1	Chr11:11650113-11651887	168.322	61.6982	-1.44792	-4.48769	5e-05	0.00259516	O-methyltransferase, putative, expressed
LOC_Os04g54300	LOC_Os04g54300.1	Chr4:32333334-32333993	12.4839	4.5805	-1.44649	-3.69683	5e-05	0.00259516	wound induced protein, putative, expressed
LOC_Os05g13970	LOC_Os05g13970.2	Chr5:7774953-7780974	11.7268	4.30464	-1.44584	-4.68587	5e-05	0.00259516	phosphorylase domain containing protein, putative, expressed
LOC_Os07g18120	LOC_Os07g18120.1	Chr7:10724598-10738019	17.6757	6.49613	-1.44411	-4.67589	5e-05	0.00259516	aldehyde oxidase, putative, expressed
LOC_Os07g22770	LOC_Os07g22770.1	Chr7:12846932-12848586	2.40463	0.887159	-1.43855	-3.17286	5e-05	0.00259516	AP2 domain containing protein, expressed
LOC_Os02g22160	LOC_Os02g22160.1	Chr2:13200793-13203753	7.21105	2.66417	-1.43653	-4.54774	5e-05	0.00259516	DNA binding protein, putative, expressed
LOC_Os07g03279	LOC_Os07g03279.1	Chr7:1319030-1319803	480.639	178.902	-1.42578	-4.67053	5e-05	0.00259516	SCP-like extracellular protein, expressed
LOC_Os04g33830	LOC_Os04g33830.1	Chr4:20495974-20497051	1.88966	0.703718	-1.42506	-2.41752	0.0013	0.0369925	membrane protein, putative, expressed
LOC_Os06g38764	LOC_Os06g38764.1	Chr6:23013153-23014890	3.41819	1.27436	-1.42346	-2.55981	0.00025	0.0100299	expressed protein
LOC_Os03g32420	LOC_Os03g32420.1	Chr3:18538814-18540095	5.10214	1.90249	-1.42322	-3.78917	5e-05	0.00259516	expressed protein
LOC_Os01g65120	LOC_Os01g65120.1	Chr1:37800955-37802803	2.91572	1.08743	-1.42293	-3.61312	5e-05	0.00259516	peptide transporter, putative, expressed
LOC_Os12g25660	LOC_Os12g25660.1	Chr12:14866005-14867813	1.31728	0.492224	-1.42017	-3.61298	0.00025	0.0100299	cytochrome P450, putative, expressed
LOC_Os04g50940	LOC_Os04g50940.1	Chr4:30156251-30159323	1.71266	0.640976	-1.4179	-3.07144	0.0001	0.00475937	peptide transporter PTR2, putative, expressed
LOC_Os06g10850	LOC_Os06g10850.1	Chr6:5657849-5661265	4.62743	1.73215	-1.41765	-4.25728	5e-05	0.00259516	lipase, putative, expressed
LOC_Os06g01590	LOC_Os06g01590.1	Chr6:346984-348516	0.886353	0.332066	-1.41641	-2.62289	0.0006	0.0204185	lactate/malate dehydrogenase, putative, expressed
LOC_Os03g61150	LOC_Os03g61150.2	Chr3:34733452-34734781	85.6989	32.1088	-1.41631	-4.92569	5e-05	0.00259516	expressed protein
LOC_Os05g45410	LOC_Os05g45410.1	Chr5:26344413-26346889	2.67301	1.00473	-1.41166	-3.38041	0.0001	0.00475937	HSF-type DNA-binding domain containing protein, expressed
LOC_Os09g36080	LOC_Os09g36080.1	Chr9:20774282-20776230	3.60471	1.35526	-1.41132	-4.04528	5e-05	0.00259516	cytochrome P450, putative, expressed
LOC_Os07g03710	LOC_Os07g03710.1	Chr7:1512024-1512958	110.214	41.6203	-1.40495	-5.07717	5e-05	0.00259516	SCP-like extracellular protein, expressed
LOC_Os12g30180	LOC_Os12g30180.1	Chr12:18115907-18120680	3.06365	1.15737	-1.4044	-3.14224	0.0001	0.00475937	protein kinase domain containing protein, expressed
LOC_Os02g13260	LOC_Os02g13260.1	Chr2:7062836-7064444	6.67433	2.53333	-1.39759	-4.62219	5e-05	0.00259516	F-box family protein, putative, expressed
LOC_Os07g03840	LOC_Os07g03840.1	Chr7:1603023-1605378	0.740519	0.28185	-1.39361	-2.46307	0.00075	0.024297	lectin-like receptor kinase, putative, expressed
LOC_Os07g22730	LOC_Os07g22730.1	Chr7:12826358-12827317	8.47381	3.23145	-1.39083	-4.44092	5e-05	0.00259516	AP2 domain containing protein, expressed
LOC_Os01g51570	LOC_Os01g51570.1	Chr1:29620953-29622393	29.9135	11.4149	-1.38988	-4.84923	5e-05	0.00259516	glycosyl hydrolases family 17, putative, expressed
LOC_Os07g25060	LOC_Os07g25060.1	Chr7:14303366-14303874	254.457	97.1861	-1.3886	-4.24977	5e-05	0.00259516	thionin-like peptide, putative, expressed
LOC_Os10g07010	LOC_Os10g07010.1	Chr10:3658529-3661569	4.9801	1.90235	-1.38839	-4.54806	5e-05	0.00259516	3-ketoacyl-CoA synthase, putative, expressed
LOC_Os07g24830	LOC_Os07g24830.1	Chr7:14118020-14118923	1776.31	678.835	-1.38775	-3.62998	5e-05	0.00259516	thionin-like peptide, putative, expressed
LOC_Os04g59190	LOC_Os04g59190.1	Chr4:35207043-35208653	10.4496	3.99773	-1.3862	-4.59897	5e-05	0.00259516	peroxidase precursor, putative, expressed
LOC_Os06g46340	LOC_Os06g46340.1	Chr6:28100800-28106083	10.2843	3.9393	-1.38443	-5.40744	5e-05	0.00259516	glycosyl hydrolase, family 31, putative, expressed
LOC_Os03g24100	LOC_Os03g24100.1	Chr3:13678700-13679855	3.50819	1.34379	-1.38442	-3.49299	0.0001	0.00475937	expressed protein
LOC_Os07g46870	LOC_Os07g46870.1	Chr7:28020589-28021848	4.11005	1.5846	-1.37504	-3.70202	5e-05	0.00259516	sex determination protein tasselseed-2, putative, expressed
LOC_Os11g29870	LOC_Os11g29870.1	Chr11:17352084-17355820	10.4769	4.04273	-1.37382	-4.13991	5e-05	0.00259516	WRKY72, expressed
LOC_Os10g37340	LOC_Os10g37340.1	Chr10:19997768-20004599	13.6778	5.29178	-1.37001	-5.18636	5e-05	0.00259516	cystathionine gamma-synthase, putative, expressed
LOC_Os05g33570	LOC_Os05g33570.1	Chr5:19718505-19737857	24.4134	9.45206	-1.36897	-4.07071	5e-05	0.00259516	pyruvate, phosphate dikinase, chloroplast precursor, putative, expressed
LOC_Os06g05960	LOC_Os06g05960.1	Chr6:2732799-2733105	17.2811	6.69301	-1.36847	-3.15997	5e-05	0.00259516	expressed protein
LOC_Os10g02284	LOC_Os10g02284.1	Chr10:818699-821884	2.00197	0.775922	-1.36744	-2.58842	0.0002	0.00833755	OsWAK97 - OsWAK receptor-like protein kinase, expressed
LOC_Os03g16350	LOC_Os03g16350.1	Chr3:9022589-9023976	17.04	6.60895	-1.36643	-4.93504	5e-05	0.00259516	DNA binding protein, putative, expressed
LOC_Os07g36544	LOC_Os07g36544.2	Chr7:21846325-21851297	9.65985	3.76302	-1.36011	-4.4924	5e-05	0.00259516	serine/threonine-protein kinase receptor precursor, putative, expressed
LOC_Os02g43330	LOC_Os02g43330.1	Chr2:26143308-26144731	1.60668	0.626111	-1.35959	-2.82917	5e-05	0.00259516	homeobox associated leucine zipper, putative, expressed
LOC_Os10g18760	LOC_Os10g18760.1	Chr10:9541398-9542986	80.7194	31.4606	-1.35937	-4.08605	5e-05	0.00259516	dirigent, putative, expressed
LOC_Os08g27720	LOC_Os08g27720.1	Chr8:16892346-16896430	14.6431	5.71786	-1.35668	-4.25722	5e-05	0.00259516	pirin, putative, expressed
LOC_Os03g63310	LOC_Os03g63310.1	Chr3:35777908-35781336	1.69483	0.662336	-1.35551	-3.19014	5e-05	0.00259516	cytochrome P450 71E1, putative, expressed
LOC_Os03g60560	LOC_Os03g60560.1	Chr3:34424179-34425104	32.5041	12.7038	-1.35536	-4.7942	5e-05	0.00259516	ZOS3-21 - C2H2 zinc finger protein, expressed
LOC_Os02g15120	LOC_Os02g15120.1	Chr2:8422788-8423854	9.43926	3.69853	-1.35172	-4.22106	5e-05	0.00259516	RING-H2 finger protein, putative, expressed
LOC_Os08g40380	LOC_Os08g40380.1	Chr8:25564442-25565441	8.10977	3.18065	-1.35034	-3.70135	5e-05	0.00259516	sulfotransferase domain containing protein, expressed
LOC_Os02g37480	LOC_Os02g37480.1	Chr2:22622378-22623188	47.9486	18.8415	-1.34757	-4.81645	5e-05	0.00259516	glycine-rich cell wall structural protein precursor, putative, expressed
LOC_Os01g37350	LOC_Os01g37350.1	Chr1:20849733-20857251	0.570129	0.224433	-1.34501	-2.2579	0.00185	0.0478345	retrotransposon protein, putative, Ty3-gypsy subclass, expressed
LOC_Os09g28440	LOC_Os09g28440.1	Chr9:17306099-17307199	12.6881	5.02708	-1.33569	-4.17277	5e-05	0.00259516	AP2 domain containing protein, expressed
LOC_Os03g08310	LOC_Os03g08310.1	Chr3:4232000-4233042	38.9136	15.4215	-1.33533	-5.00992	5e-05	0.00259516	ZIM domain containing protein, putative, expressed
LOC_Os01g68740	LOC_Os01g68740.1	Chr1:39925521-39927267	158.038	62.6897	-1.33397	-4.82011	5e-05	0.00259516	keratin, type I cytoskeletal 9, putative, expressed
LOC_Os08g36030	LOC_Os08g36030.1	Chr8:22711306-22712625	2.70805	1.07629	-1.33118	-3.18456	0.0002	0.00833755	plant viral response family protein, putative, expressed
LOC_Os03g14400	LOC_Os03g14400.1	Chr3:7831875-7833791	0.731091	0.290668	-1.33068	-2.2383	0.00135	0.037991	cytochrome P450, putative, expressed
LOC_Os06g01070	LOC_Os06g01070.1	Chr6:50098-50641	3.38118	1.3443	-1.33067	-2.65994	0.00025	0.0100299	expressed protein
LOC_Os01g56080	LOC_Os01g56080.1	Chr1:32289146-32289804	35.11	13.9609	-1.33048	-5.09558	5e-05	0.00259516	expressed protein
LOC_Os04g57850	LOC_Os04g57850.1	Chr4:34444629-34447048	10.7919	4.29232	-1.33012	-4.95989	5e-05	0.00259516	AMP-binding enzyme, putative, expressed
LOC_Os02g08110	LOC_Os02g08110.1	Chr2:4286998-4288841	3.45899	1.37643	-1.32942	-3.05303	0.0001	0.00475937	membrane associated DUF588 domain containing protein, putative, expressed
LOC_Os05g04914	LOC_Os05g04914.1	Chr5:2363741-2371823	0.713264	0.284039	-1.32835	-2.28896	0.0012	0.0348277	expressed protein
LOC_Os06g17260	LOC_Os06g17260.1	Chr6:9996770-9998385	18.7217	7.4785	-1.3239	-5.60037	5e-05	0.00259516	UDP-glucoronosyl and UDP-glucosyl transferase domain containing protein, expressed
LOC_Os04g34030	LOC_Os04g34030.1	Chr4:20610144-20611500	2.73759	1.09362	-1.3238	-3.59928	5e-05	0.00259516	U-box domain-containing protein, putative, expressed
LOC_Os08g02230	LOC_Os08g02230.1	Chr8:767545-770917	30.7909	12.3119	-1.32245	-4.98564	5e-05	0.00259516	FAD-binding and arabino-lactone oxidase domains containing protein, putative, expressed
LOC_Os02g11859	LOC_Os02g11859.1	Chr2:6145981-6146678	20.3726	8.15049	-1.32167	-3.85486	5e-05	0.00259516	expressed protein
LOC_Os09g08130	LOC_Os09g08130.1	Chr9:4201068-4204423	3.15382	1.26323	-1.31999	-2.66153	0.00025	0.0100299	indole-3-glycerol phosphate synthase, chloroplast precursor, putative, expressed
LOC_Os06g04210	LOC_Os06g04210.1	Chr6:1776868-1777165	8.69981	3.48528	-1.31971	-2.48343	0.0011	0.0325854	expressed protein
LOC_Os02g08230	LOC_Os02g08230.2	Chr2:4355044-4362388	5.57554	2.23749	-1.31723	-3.94543	5e-05	0.00259516	WAX2, putative, expressed
LOC_Os08g09060	LOC_Os08g09060.1	Chr8:5260151-5261299	73.7066	29.6354	-1.31447	-3.89921	5e-05	0.00259516	Cupin domain containing protein, expressed
LOC_Os08g42570	LOC_Os08g42570.1	Chr8:26904986-26906611	4.16983	1.6822	-1.30964	-4.18825	5e-05	0.00259516	plant protein of unknown function domain containing protein, expressed
LOC_Os07g40630	LOC_Os07g40630.1	Chr7:24347896-24351927	6.51741	2.62962	-1.30944	-5.01159	5e-05	0.00259516	BRASSINOSTEROID INSENSITIVE 1 precursor, putative, expressed
LOC_Os03g46060	LOC_Os03g46060.1	Chr3:26032939-26033802	559.874	226.238	-1.30726	-4.40848	5e-05	0.00259516	thaumatin family domain containing protein, expressed
LOC_Os06g14260	LOC_Os06g14260.1	Chr6:7953934-7956231	2.7683	1.11905	-1.30673	-3.96694	5e-05	0.00259516	lectin-like receptor kinase, putative, expressed
LOC_Os08g44360	LOC_Os08g44360.1	Chr8:27916312-27922617	219.322	88.6617	-1.30667	-3.80308	5e-05	0.00259516	male sterility protein 2, putative, expressed
LOC_Os04g52164	LOC_Os04g52164.1	Chr4:30995337-30999600	2.03381	0.822449	-1.30619	-3.23532	0.00015	0.00658227	transferase family protein, putative, expressed
LOC_Os12g25090	LOC_Os12g25090.1	Chr12:14411271-14412023	37.0249	15	-1.30353	-3.65373	5e-05	0.00259516	expressed protein
LOC_Os12g17950	LOC_Os12g17950.1	Chr12:10320403-10321997	8.44412	3.42379	-1.30235	-3.58907	5e-05	0.00259516	expressed protein
LOC_Os03g40610	LOC_Os03g40610.1	Chr3:22572705-22574008	2.18028	0.8863	-1.29865	-2.79222	0.0007	0.0231015	cytochrome P450, putative, expressed
LOC_Os10g34450	LOC_Os10g34450.1	Chr10:18382318-18383298	1.92801	0.784525	-1.29722	-2.7678	0.0008	0.0255024	expressed protein
LOC_Os04g51160	LOC_Os04g51160.1	Chr4:30291460-30293040	6.20295	2.52526	-1.29652	-4.00068	5e-05	0.00259516	transposon protein, putative, unclassified, expressed
LOC_Os09g17146	LOC_Os09g17146.1	Chr9:10519938-10521718	2.93654	1.19601	-1.29588	-3.63286	5e-05	0.00259516	expressed protein
LOC_Os02g50460	LOC_Os02g50460.1	Chr2:30805986-30807610	2.02497	0.825064	-1.29533	-3.345	0.00015	0.00658227	immediate-early fungal elicitor protein CMPG1, putative, expressed
LOC_Os09g31430	LOC_Os09g31430.1	Chr9:18905323-18908427	26.9758	11.0001	-1.29416	-3.95612	5e-05	0.00259516	Os9bglu30 - beta-glucosidase, similar to Os4bglu12 exoglucanase, expressed
LOC_Os11g37950	LOC_Os11g37950.1	Chr11:22502006-22503109	24.0436	9.8051	-1.29405	-3.79745	5e-05	0.00259516	WIP3 - Wound-induced protein precursor, expressed
LOC_Os07g44920	LOC_Os07g44920.1	Chr7:26802459-26803475	6.39115	2.6155	-1.28899	-3.28829	5e-05	0.00259516	expressed protein
LOC_Os03g52410	LOC_Os03g52410.1	Chr3:30082331-30082953	73.3185	30.0377	-1.2874	-5.09346	5e-05	0.00259516	expressed protein
LOC_Os12g44110	LOC_Os12g44110.2	Chr12:27359423-27361454	0.766969	0.314404	-1.28655	-2.52847	0.00095	0.0291298	ligA, putative, expressed
LOC_Os09g29310	LOC_Os09g29310.1	Chr9:17790437-17792028	51.3089	21.0508	-1.28534	-5.39778	5e-05	0.00259516	zinc finger, C3HC4 type domain containing protein, expressed
LOC_Os01g22352	LOC_Os01g22352.1	Chr1:12564282-12570032	9.53634	3.9218	-1.28192	-4.23389	5e-05	0.00259516	peroxidase precursor, putative, expressed
LOC_Os01g50410	LOC_Os01g50410.1	Chr1:28938970-28940927	30.8797	12.7248	-1.27901	-4.96455	5e-05	0.00259516	STE_MEKK_ste11_MAP3K.6 - STE kinases include homologs to sterile 7, sterile 11 and sterile 20 from yeast, expressed
LOC_Os03g44050	LOC_Os03g44050.1	Chr3:24759258-24763495	0.712415	0.293629	-1.27872	-2.66666	0.00105	0.0314188	OsWAK27 - OsWAK receptor-like protein kinase, expressed
LOC_Os11g18570	LOC_Os11g18570.1	Chr11:10474863-10477749	1.98705	0.82079	-1.27554	-2.44752	0.00015	0.00658227	cytochrome P450, putative, expressed
LOC_Os04g34180	LOC_Os04g34180.1	Chr4:20713197-20717279	1.8079	0.747569	-1.27404	-2.4182	0.00045	0.016191	expressed protein
LOC_Os04g25980	LOC_Os04g25980.1	Chr4:15120378-15121928	2.06445	0.853765	-1.27385	-3.11023	5e-05	0.00259516	cytokinin-O-glucosyltransferase 2, putative, expressed
LOC_Os03g42710	LOC_Os03g42710.1	Chr3:23781110-23782726	1.97367	0.816637	-1.27312	-3.45711	0.00015	0.00658227	WD-40 repeat family protein, putative, expressed
LOC_Os08g32060	LOC_Os08g32060.1	Chr8:19875265-19877699	5.46457	2.26202	-1.27249	-4.56801	5e-05	0.00259516	spotted leaf 11, putative, expressed
LOC_Os02g47650	LOC_Os02g47650.1	Chr2:29113547-29115698	11.9822	4.96413	-1.27128	-3.19708	5e-05	0.00259516	universal stress protein domain containing protein, putative, expressed
LOC_Os02g47370	LOC_Os02g47370.1	Chr2:28921175-28921795	2.63424	1.09316	-1.26887	-2.28087	0.00165	0.0439392	transcription factor TF2, putative, expressed
LOC_Os02g17150	LOC_Os02g17150.1	Chr2:9826266-9829112	1.66648	0.694392	-1.26298	-2.73702	5e-05	0.00259516	OsSub18 - Putative Subtilisin homologue, expressed
LOC_Os05g46840	LOC_Os05g46840.1	Chr5:27121980-27122912	2.59405	1.08125	-1.26251	-3.07679	0.00045	0.016191	proline-rich protein, putative, expressed
LOC_Os02g11870	LOC_Os02g11870.1	Chr2:6149277-6150318	7.79321	3.24856	-1.26242	-3.90726	5e-05	0.00259516	expressed protein
LOC_Os01g10210	LOC_Os01g10210.1	Chr1:5373581-5374794	17.0142	7.09954	-1.26094	-4.73653	5e-05	0.00259516	lachrymatory factor synthase, putative, expressed
LOC_Os01g04620	LOC_Os01g04620.2	Chr1:2071829-2073621	8.76829	3.66198	-1.25967	-3.39212	5e-05	0.00259516	transposon protein, putative, unclassified, expressed
LOC_Os07g35750	LOC_Os07g35750.1	Chr7:21412624-21419296	1.05231	0.439672	-1.25906	-2.64421	5e-05	0.00259516	TKL_IRAK_DUF26-ld.3 - DUF26 kinases have homology to DUF26 containing loci, expressed
LOC_Os06g05440	LOC_Os06g05440.1	Chr6:2457357-2458249	49.5478	20.7219	-1.25766	-4.2443	5e-05	0.00259516	expressed protein
LOC_Os11g47630	LOC_Os11g47630.1	Chr11:28766091-28766937	3.60443	1.5094	-1.25579	-2.78489	0.00055	0.0190348	ZOS11-10 - C2H2 zinc finger protein, expressed
LOC_Os05g15770	LOC_Os05g15770.1	Chr5:8902478-8903793	1529.44	640.511	-1.25571	-3.02767	0.0001	0.00475937	glycosyl hydrolase, putative, expressed
LOC_Os08g39370	LOC_Os08g39370.1	Chr8:24882924-24886350	5.2233	2.18756	-1.25564	-3.78082	5e-05	0.00259516	citrate transporter, putative, expressed
LOC_Os12g14540	LOC_Os12g14540.1	Chr12:8301414-8302084	2.92935	1.22749	-1.25487	-2.19285	0.00185	0.0478345	expressed protein
LOC_Os02g41510	LOC_Os02g41510.1	Chr2:24878774-24879934	44.0397	18.5233	-1.24946	-4.57965	5e-05	0.00259516	MYB family transcription factor, putative, expressed
LOC_Os04g59150	LOC_Os04g59150.1	Chr4:35187372-35189338	291.093	122.482	-1.24891	-3.84338	5e-05	0.00259516	peroxidase precursor, putative, expressed
LOC_Os03g08460	LOC_Os03g08460.1	Chr3:4343724-4345716	46.794	19.716	-1.24695	-4.65591	5e-05	0.00259516	AP2 domain containing protein, expressed
LOC_Os01g50000	LOC_Os01g50000.1	Chr1:28726588-28727227	3.95353	1.66588	-1.24685	-2.86491	0.0002	0.00833755	expressed protein
LOC_Os08g02030	LOC_Os08g02030.1	Chr8:655747-657391	2.3337	0.983505	-1.24661	-3.12479	5e-05	0.00259516	transferase family protein, putative, expressed
LOC_Os04g05650	LOC_Os04g05650.1	Chr4:2890371-2891360	15.2167	6.41798	-1.24547	-3.05973	5e-05	0.00259516	expressed protein
LOC_Os06g35650	LOC_Os06g35650.1	Chr6:20808186-20810005	26.0073	10.9744	-1.24477	-4.59194	5e-05	0.00259516	reticuline oxidase-like protein precursor, putative, expressed
LOC_Os01g58130	LOC_Os01g58130.1	Chr1:33618364-33619178	6.71295	2.83541	-1.24339	-3.01103	5e-05	0.00259516	expressed protein
LOC_Os05g50230	LOC_Os05g50230.1	Chr5:28786910-28788169	3.541	1.49581	-1.24323	-3.1761	5e-05	0.00259516	DUF1645 domain containing protein, putative, expressed
LOC_Os03g56600	LOC_Os03g56600.1	Chr3:32242542-32243175	7.88094	3.32948	-1.24307	-3.03241	5e-05	0.00259516	expressed protein
LOC_Os11g12340	LOC_Os11g12340.1	Chr11:6888056-6896357	2.63304	1.11308	-1.24217	-3.21633	5e-05	0.00259516	disease resistance protein RPM1, putative, expressed
LOC_Os04g58090	LOC_Os04g58090.1	Chr4:34597644-34598781	27.9925	11.8517	-1.23995	-4.6588	5e-05	0.00259516	harpin-induced protein 1 domain containing protein, expressed
LOC_Os01g70590	LOC_Os01g70590.1	Chr1:40875374-40876289	12.1597	5.17241	-1.2332	-3.60851	5e-05	0.00259516	DUF567 domain containing protein, putative, expressed
LOC_Os08g10290	LOC_Os08g10290.1	Chr8:5980927-5988963	8.03776	3.41973	-1.23291	-3.74606	5e-05	0.00259516	SHR5-receptor-like kinase, putative, expressed
LOC_Os05g33130	LOC_Os05g33130.1	Chr5:19426415-19427875	419.221	179.209	-1.22607	-4.04172	5e-05	0.00259516	CHIT17 - Chitinase family protein precursor, expressed
LOC_Os05g31140	LOC_Os05g31140.3	Chr5:18106223-18110987	131.563	56.285	-1.22493	-4.37531	5e-05	0.00259516	glycosyl hydrolases family 17, putative, expressed
LOC_Os07g29410	LOC_Os07g29410.1	Chr7:17268664-17270113	1.84217	0.789388	-1.2226	-2.74407	0.0004	0.014733	thioredoxin, putative, expressed
LOC_Os03g29930	LOC_Os03g29930.1	Chr3:17053184-17054296	4.07776	1.74798	-1.22209	-3.32329	5e-05	0.00259516	expressed protein
LOC_Os03g27110	LOC_Os03g27110.1	Chr3:15528225-15530171	1.51382	0.650153	-1.21934	-2.46614	0.00085	0.0266608	hydrolase protein, putative, expressed
LOC_Os03g32499	LOC_Os03g32499.1	Chr3:18579734-18598616	39.3391	16.9039	-1.21861	-3.74355	5e-05	0.00259516	expressed protein
LOC_Os06g43304	LOC_Os06g43304.1	Chr6:26022266-26029283	1.03853	0.446261	-1.21859	-2.71708	0.00175	0.0459484	cytochrome P450, putative, expressed
LOC_Os08g24670	LOC_Os08g24670.1	Chr8:14909181-14909967	2.47016	1.06342	-1.21589	-2.52983	0.0014	0.0388968	legume lectins beta domain containing protein, putative, expressed
LOC_Os12g16010	LOC_Os12g16010.1	Chr12:9124111-9125447	144.011	62.0074	-1.21566	-4.6615	5e-05	0.00259516	sex determination protein tasselseed-2, putative, expressed
LOC_Os11g47600	LOC_Os11g47600.1	Chr11:28758714-28760007	3.38185	1.45656	-1.21525	-3.17484	0.00025	0.0100299	glycosyl hydrolase, putative, expressed
LOC_Os04g44420	LOC_Os04g44420.1	Chr4:26296165-26296639	8.8278	3.80958	-1.21242	-2.90347	5e-05	0.00259516	isochorismatase family protein, putative, expressed
LOC_Os10g32810	LOC_Os10g32810.1	Chr10:17180756-17183465	5.89891	2.55086	-1.20946	-4.09651	5e-05	0.00259516	beta-amylase, putative, expressed
LOC_Os01g41420	LOC_Os01g41420.1	Chr1:23447259-23450935	14.0659	6.08538	-1.20878	-4.20895	5e-05	0.00259516	transmembrane amino acid transporter protein, putative, expressed
LOC_Os01g61940	LOC_Os01g61940.1	Chr1:35861146-35863908	14.4466	6.25285	-1.20814	-4.87039	5e-05	0.00259516	white-brown complex homolog protein, putative, expressed
LOC_Os02g04690	LOC_Os02g04690.2	Chr2:2110920-2120419	1.527	0.661048	-1.20788	-2.27373	0.00075	0.024297	cycloartenol synthase, putative, expressed
LOC_Os02g56820	LOC_Os02g56820.1	Chr2:34821346-34825986	1.55357	0.672718	-1.20751	-2.58907	0.0001	0.00475937	OsFBX69 - F-box domain containing protein, expressed
LOC_Os10g39090	LOC_Os10g39090.1	Chr10:20837433-20839024	14.9906	6.50899	-1.20355	-3.88031	5e-05	0.00259516	hydrolase, alpha/beta fold family protein, putative, expressed
LOC_Os04g51680	LOC_Os04g51680.1	Chr4:30615959-30616175	37.4542	16.3016	-1.20012	-2.95652	0.0002	0.00833755	expressed protein
LOC_Os01g39860	LOC_Os01g39860.1	Chr1:22489495-22491483	1.77018	0.771103	-1.1989	-2.59833	0.0007	0.0231015	1-aminocyclopropane-1-carboxylate oxidase protein, putative, expressed
LOC_Os05g43940	LOC_Os05g43940.1	Chr5:25569086-25570887	3.54353	1.54467	-1.19789	-2.92303	5e-05	0.00259516	O-methyltransferase, putative, expressed
LOC_Os08g11480	LOC_Os08g11480.1	Chr8:6734407-6739686	1.89771	0.827939	-1.19667	-2.88739	5e-05	0.00259516	expressed protein
LOC_Os01g60600	LOC_Os01g60600.1	Chr1:35032510-35035321	3.06211	1.33605	-1.19656	-3.3457	0.0001	0.00475937	WRKY108, expressed
LOC_Os10g34440	LOC_Os10g34440.1	Chr10:18375594-18377854	6.2269	2.71905	-1.19541	-3.51743	5e-05	0.00259516	expressed protein
LOC_Os01g66530	LOC_Os01g66530.1	Chr1:38637330-38638234	4.64777	2.03009	-1.195	-2.59936	0.00035	0.0132424	ARGOS, putative, expressed
LOC_Os07g42220	LOC_Os07g42220.1	Chr7:25273383-25273982	26.8182	11.7169	-1.19462	-4.12385	5e-05	0.00259516	expressed protein
LOC_Os01g13780	LOC_Os01g13780.1	Chr1:7724282-7725533	1.62509	0.710048	-1.19453	-2.45896	0.0003	0.0116387	expressed protein
LOC_Os08g07040	LOC_Os08g07040.1	Chr8:3941120-3944796	4.77146	2.08611	-1.19361	-3.794	5e-05	0.00259516	plant protein of unknown function domain containing protein, expressed
LOC_Os12g07370	LOC_Os12g07370.1	Chr12:3627679-3632009	3.99918	1.75115	-1.1914	-3.23746	5e-05	0.00259516	csAtPR5, putative, expressed
LOC_Os07g03170	LOC_Os07g03170.1	Chr7:1239803-1240626	11.3645	4.9783	-1.19081	-3.93175	5e-05	0.00259516	expressed protein
LOC_Os08g34800	LOC_Os08g34800.1	Chr8:21884309-21885261	17.6532	7.73789	-1.18992	-4.19435	5e-05	0.00259516	expressed protein
LOC_Os03g57520	LOC_Os03g57520.1	Chr3:32798002-32798506	11.2841	4.94956	-1.18892	-3.11879	0.00015	0.00658227	VQ domain containing protein, putative, expressed
LOC_Os03g20330	LOC_Os03g20330.1	Chr3:11497785-11498677	4.69558	2.06026	-1.18848	-3.14512	0.0001	0.00475937	VQ domain containing protein, putative, expressed
LOC_Os11g33180	LOC_Os11g33180.1	Chr11:19629663-19631531	1.53118	0.67199	-1.18813	-2.92226	0.0004	0.014733	OsFBL56 - F-box domain and LRR containing protein, expressed
LOC_Os05g04210	LOC_Os05g04210.1	Chr5:1907914-1909282	1.91186	0.839696	-1.18704	-2.54037	0.0013	0.0369925	MYB family transcription factor, putative, expressed
LOC_Os05g08910	LOC_Os05g08910.1	Chr5:4934566-4935229	7.83639	3.44323	-1.18643	-2.92525	0.0002	0.00833755	expressed protein
LOC_Os07g46860	LOC_Os07g46860.1	Chr7:28013819-28014683	4.24418	1.86545	-1.18596	-3.22969	0.00045	0.016191	sex determination protein tasselseed-2, putative, expressed
LOC_Os01g45250	LOC_Os01g45250.1	Chr1:25681569-25683076	60.9105	26.784	-1.18532	-4.34611	5e-05	0.00259516	DUF1645 domain containing protein, putative, expressed
LOC_Os06g03810	LOC_Os06g03810.1	Chr6:1526535-1527625	50.456	22.2182	-1.18329	-5.12222	5e-05	0.00259516	expressed protein
LOC_Os08g34460	LOC_Os08g34460.1	Chr8:21627043-21628105	3.88728	1.71269	-1.1825	-2.97734	0.00055	0.0190348	tetraspanin family protein, putative, expressed
LOC_Os01g07970	LOC_Os01g07970.1	Chr1:3855045-3856060	29.4268	12.9832	-1.18048	-4.4919	5e-05	0.00259516	expressed protein
LOC_Os01g31690	LOC_Os01g31690.1	Chr1:17349310-17350816	2.10406	0.929486	-1.17867	-2.55896	0.00045	0.016191	oxygen-evolving enhancer protein 1, chloroplast precursor, putative, expressed
LOC_Os08g30020	LOC_Os08g30020.1	Chr8:18452604-18458174	14.2448	6.29678	-1.17775	-2.02496	0.0014	0.0388968	membrane protein, putative, expressed
LOC_Os08g14600	LOC_Os08g14600.1	Chr8:8781879-8782856	4.3449	1.92135	-1.1772	-2.97668	0.0006	0.0204185	expressed protein
LOC_Os01g03640	LOC_Os01g03640.1	Chr1:1497239-1500609	1.50662	0.669693	-1.16974	-2.88639	0.00015	0.00658227	multicopper oxidase domain containing protein, expressed
LOC_Os05g25920	LOC_Os05g25920.1	Chr5:15077665-15078358	28.0799	12.4879	-1.16901	-3.77674	5e-05	0.00259516	expressed protein
LOC_Os11g43700	LOC_Os11g43700.1	Chr11:26376803-26380866	1.88291	0.83888	-1.16643	-2.8281	5e-05	0.00259516	RGH1A, putative, expressed
LOC_Os03g08624	LOC_Os03g08624.1	Chr3:4441955-4443834	4.10954	1.83679	-1.16179	-2.78314	5e-05	0.00259516	dihydroflavonol-4-reductase, putative, expressed
LOC_Os08g09010	LOC_Os08g09010.1	Chr8:5242494-5243657	83.9814	37.6539	-1.15727	-3.59849	5e-05	0.00259516	Cupin domain containing protein, expressed
LOC_Os06g49640	LOC_Os06g49640.6	Chr6:30034711-30037742	7.33922	3.29474	-1.15546	-2.79782	5e-05	0.00259516	uncharacterized UPF0114 domain containing protein, expressed
LOC_Os06g14630	LOC_Os06g14630.1	Chr6:8236901-8238699	5.65327	2.54056	-1.15394	-3.36368	5e-05	0.00259516	GDSL-like lipase/acylhydrolase, putative, expressed
LOC_Os03g60570	LOC_Os03g60570.1	Chr3:34427698-34428613	47.4189	21.3103	-1.15391	-4.10805	5e-05	0.00259516	ZOS3-22 - C2H2 zinc finger protein, expressed
LOC_Os06g04240	LOC_Os06g04240.1	Chr6:1785158-1785889	51.4088	23.1166	-1.15309	-3.64581	5e-05	0.00259516	expressed protein
LOC_Os01g52740	LOC_Os01g52740.1	Chr1:30340014-30341594	3.95718	1.78157	-1.15132	-2.75321	5e-05	0.00259516	expressed protein
LOC_Os07g39270	LOC_Os07g39270.2	Chr7:23506851-23509293	21.472	9.67311	-1.15041	-3.81826	5e-05	0.00259516	polyprenyl synthetase, putative, expressed
LOC_Os01g12940	LOC_Os01g12940.1	Chr1:7185482-7188038	11.0895	4.99839	-1.14966	-3.39938	5e-05	0.00259516	phosphorylase domain containing protein, putative, expressed
LOC_Os09g04050	LOC_Os09g04050.1	Chr9:2083419-2086572	26.7438	12.0961	-1.14467	-4.29959	5e-05	0.00259516	dehydrogenase, putative, expressed
LOC_Os05g37190	LOC_Os05g37190.1	Chr5:21737274-21739746	2.90132	1.31247	-1.14443	-2.91672	0.0001	0.00475937	ZOS5-08 - C2H2 zinc finger protein, expressed
LOC_Os02g35940	LOC_Os02g35940.1	Chr2:21587766-21589074	4.04398	1.83027	-1.14371	-3.60081	0.0001	0.00475937	gibberellin receptor GID1L2, putative, expressed
LOC_Os10g36000	LOC_Os10g36000.1	Chr10:19244917-19246886	28.6224	12.9617	-1.14289	-3.72929	5e-05	0.00259516	remorin C-terminal domain containing protein, putative, expressed
LOC_Os07g33270	LOC_Os07g33270.1	Chr7:19887176-19888285	34.1225	15.4722	-1.14105	-4.59933	5e-05	0.00259516	DUF584 domain containing protein, putative, expressed
LOC_Os11g16990	LOC_Os11g16990.1	Chr11:9417339-9418074	23.5868	10.7147	-1.13839	-4.02797	5e-05	0.00259516	expressed protein
LOC_Os09g17152	LOC_Os09g17152.1	Chr9:10522921-10524537	13.5247	6.15172	-1.13654	-3.60111	5e-05	0.00259516	OsFBX319 - F-box domain containing protein, expressed
LOC_Os05g09020	LOC_Os05g09020.1	Chr5:4998209-4999629	21.2837	9.68495	-1.13593	-3.37738	5e-05	0.00259516	WRKY67, expressed
LOC_Os03g22790	LOC_Os03g22790.1	Chr3:13161912-13164014	15.4676	7.04519	-1.13454	-4.75138	5e-05	0.00259516	beta-amylase, putative, expressed
LOC_Os03g61360	LOC_Os03g61360.1	Chr3:34825480-34828944	2.06816	0.942247	-1.13417	-2.72386	0.0004	0.014733	hydrolase, alpha/beta fold family domain containing protein, expressed
LOC_Os01g17040	LOC_Os01g17040.1	Chr1:9764972-9766481	5.42181	2.47076	-1.13382	-2.77372	0.0012	0.0348277	heat shock protein DnaJ, putative, expressed
LOC_Os04g35739	LOC_Os04g35739.1	Chr4:21785487-21786227	19.5277	8.90531	-1.13279	-3.78454	5e-05	0.00259516	retrotransposon protein, putative, Ty1-copia subclass, expressed
LOC_Os06g13870	LOC_Os06g13870.1	Chr6:7709064-7710506	35.5521	16.2454	-1.1299	-5.06978	5e-05	0.00259516	U-box protein CMPG1, putative, expressed
LOC_Os04g42020	LOC_Os04g42020.1	Chr4:24889982-24891487	9.09102	4.15656	-1.12905	-4.38808	5e-05	0.00259516	CCT/B-box zinc finger protein, putative, expressed
LOC_Os04g25650	LOC_Os04g25650.1	Chr4:14863452-14864827	26.3697	12.0583	-1.12885	-3.92601	5e-05	0.00259516	cysteine-rich receptor-like protein kinase, putative, expressed
LOC_Os09g37080	LOC_Os09g37080.1	Chr9:21385904-21387165	27.8026	12.7137	-1.12884	-4.27405	5e-05	0.00259516	expressed protein
LOC_Os07g31884	LOC_Os07g31884.1	Chr7:18956321-18963235	11.62	5.3182	-1.1276	-4.12188	5e-05	0.00259516	MATE efflux family protein, putative, expressed
LOC_Os01g49820	LOC_Os01g49820.2	Chr1:28605062-28608214	2.79962	1.28209	-1.12674	-2.23291	0.00105	0.0314188	lipid phosphatase protein, putative, expressed
LOC_Os07g48060	LOC_Os07g48060.1	Chr7:28690607-28692640	14.2439	6.52488	-1.12632	-3.87627	5e-05	0.00259516	peroxidase precursor, putative, expressed
LOC_Os11g03820	LOC_Os11g03820.1	Chr11:1506828-1512512	1.18167	0.541569	-1.12561	-2.43567	0.00025	0.0100299	D-mannose binding lectin family protein, expressed
LOC_Os01g21880	LOC_Os01g21880.1	Chr1:12280145-12280526	16.9532	7.77539	-1.12457	-2.70615	0.0002	0.00833755	expressed protein
LOC_Os09g19970	LOC_Os09g19970.1	Chr9:11955929-11957194	7.60273	3.48959	-1.12346	-3.74303	5e-05	0.00259516	expressed protein
LOC_Os03g20970	LOC_Os03g20970.2	Chr3:11893127-11898228	6.91564	3.17569	-1.12279	-3.60895	5e-05	0.00259516	phospholipid-transporting ATPase 1, putative, expressed
LOC_Os12g44300	LOC_Os12g44300.1	Chr12:27461635-27464384	0.78206	0.359704	-1.12047	-2.49113	0.0012	0.0348277	CHX28, putative, expressed
LOC_Os09g37540	LOC_Os09g37540.1	Chr9:21642727-21644897	3.72841	1.7178	-1.118	-2.85176	5e-05	0.00259516	uncharacterized protein PA4923, putative, expressed
LOC_Os01g38359	LOC_Os01g38359.1	Chr1:21525439-21549830	8.01464	3.69267	-1.11798	-2.75642	5e-05	0.00259516	peptidyl-prolyl cis-trans isomerase, FKBP-type, putative, expressed
LOC_Os05g35470	LOC_Os05g35470.1	Chr5:21078432-21079880	8.82466	4.06983	-1.11657	-4.00207	5e-05	0.00259516	dienelactone hydrolase family protein, expressed
LOC_Os11g05380	LOC_Os11g05380.1	Chr11:2390445-2392366	2.80036	1.2933	-1.11455	-3.30747	0.0002	0.00833755	cytochrome P450, putative, expressed
LOC_Os08g28790	LOC_Os08g28790.1	Chr8:17613570-17614373	3.53709	1.63382	-1.11431	-2.62455	0.00095	0.0291298	dirigent, putative, expressed
LOC_Os10g05660	LOC_Os10g05660.1	Chr10:2829150-2830798	22.7642	10.5231	-1.11321	-4.64851	5e-05	0.00259516	thaumatin, putative, expressed
LOC_Os03g49550	LOC_Os03g49550.1	Chr3:28219430-28221314	1.11643	0.516196	-1.11291	-2.34875	0.0012	0.0348277	glucosyltransferase, putative, expressed
LOC_Os03g24820	LOC_Os03g24820.1	Chr3:14143988-14146663	4.54238	2.10227	-1.1115	-3.77335	5e-05	0.00259516	expressed protein
LOC_Os02g03210	LOC_Os02g03210.1	Chr2:1273222-1275549	1.87514	0.868658	-1.11014	-3.2617	0.00035	0.0132424	FAD-binding and arabino-lactone oxidase domains containing protein, putative, expressed
LOC_Os10g06140	LOC_Os10g06140.1	Chr10:3122018-3127272	16.772	7.77064	-1.10995	-3.53708	5e-05	0.00259516	OsWAK105 - OsWAK receptor-like protein kinase, expressed
LOC_Os03g12510	LOC_Os03g12510.1	Chr3:6624957-6626083	138.74	64.3098	-1.10927	-3.69263	5e-05	0.00259516	non-symbiotic hemoglobin 2, putative, expressed
LOC_Os04g36750	LOC_Os04g36750.1	Chr4:22200998-22201941	27.9013	12.9698	-1.10518	-4.27036	5e-05	0.00259516	hsp20/alpha crystallin family protein, putative, expressed
LOC_Os12g39400	LOC_Os12g39400.1	Chr12:24237163-24238781	5.47942	2.54964	-1.10373	-3.29583	5e-05	0.00259516	ZOS12-09 - C2H2 zinc finger protein, expressed
LOC_Os06g30130	LOC_Os06g30130.1	Chr6:17378296-17381309	17.3836	8.09852	-1.102	-3.98389	5e-05	0.00259516	cysteine-rich receptor-like protein kinase 10 precursor, putative, expressed
LOC_Os04g07260	LOC_Os04g07260.1	Chr4:3853319-3857891	1.13099	0.52711	-1.10141	-2.28428	0.00085	0.0266608	expressed protein
LOC_Os02g06580	LOC_Os02g06580.1	Chr2:3291234-3295480	0.738126	0.344024	-1.10136	-2.03623	0.00185	0.0478345	formin, putative, expressed
LOC_Os08g36920	LOC_Os08g36920.1	Chr8:23353881-23355003	14.6562	6.83596	-1.1003	-3.64989	5e-05	0.00259516	AP2 domain containing protein, expressed
LOC_Os07g17270	LOC_Os07g17270.1	Chr7:10199449-10208924	3.88108	1.81267	-1.09834	-2.63264	5e-05	0.00259516	retrotransposon protein, putative, unclassified, expressed
LOC_Os02g52620	LOC_Os02g52620.1	Chr2:32189250-32190146	7.82221	3.65909	-1.09609	-3.04657	5e-05	0.00259516	expressed protein
LOC_Os02g13220	LOC_Os02g13220.1	Chr2:7044616-7046245	13.7431	6.432	-1.09537	-4.07878	5e-05	0.00259516	F-box family protein, putative, expressed
LOC_Os11g05400	LOC_Os11g05400.1	Chr11:2423602-2426866	25.2212	11.8062	-1.0951	-4.32295	5e-05	0.00259516	Ser/Thr protein phosphatase family protein, putative, expressed
LOC_Os01g52730	LOC_Os01g52730.1	Chr1:30320745-30325085	6.73577	3.15358	-1.09485	-2.86259	5e-05	0.00259516	DUF584 domain containing protein, putative, expressed
LOC_Os01g52790	LOC_Os01g52790.1	Chr1:30372203-30376917	2.14105	1.00587	-1.08987	-2.40783	0.0002	0.00833755	cytochrome P450 72A1, putative, expressed
LOC_Os02g31867	LOC_Os02g31867.1	Chr2:18824558-18826150	6.1425	2.88759	-1.08896	-3.50167	5e-05	0.00259516	expressed protein
LOC_Os05g46020	LOC_Os05g46020.1	Chr5:26682471-26684208	15.9696	7.51397	-1.08768	-3.848	5e-05	0.00259516	WRKY7, expressed
LOC_Os04g57380	LOC_Os04g57380.1	Chr4:34150893-34152494	3.04104	1.43429	-1.08423	-2.09908	0.00145	0.0399471	acyl-protein thioesterase, putative, expressed
LOC_Os10g33210	LOC_Os10g33210.1	Chr10:17415601-17420957	13.1088	6.1862	-1.08341	-3.98088	5e-05	0.00259516	peptide transporter PTR3-A, putative, expressed
LOC_Os01g56240	LOC_Os01g56240.1	Chr1:32390330-32390805	16.6203	7.84504	-1.0831	-2.90651	5e-05	0.00259516	OsSAUR2 - Auxin-responsive SAUR gene family member, expressed
LOC_Os04g58280	LOC_Os04g58280.2	Chr4:34694303-34697202	87.2984	41.2781	-1.08058	-3.43083	5e-05	0.00259516	stem-specific protein TSJT1, putative, expressed
LOC_Os03g53020	LOC_Os03g53020.1	Chr3:30406829-30409447	16.6078	7.87306	-1.07686	-3.62461	5e-05	0.00259516	helix-loop-helix DNA-binding domain containing protein, expressed
LOC_Os09g37120	LOC_Os09g37120.1	Chr9:21409270-21410497	24.434	11.5861	-1.07649	-5.02852	5e-05	0.00259516	pyridoxal-dependent decarboxylase protein, putative, expressed
LOC_Os03g02280	LOC_Os03g02280.1	Chr3:781075-781955	6.01877	2.8553	-1.07583	-3.34797	5e-05	0.00259516	DUF584 domain containing protein, putative, expressed
LOC_Os04g54210	LOC_Os04g54210.1	Chr4:32295070-32295355	39.072	18.5428	-1.07528	-3.15802	5e-05	0.00259516	expressed protein
LOC_Os02g33590	LOC_Os02g33590.1	Chr2:19981496-19983180	15.31	7.26601	-1.07523	-4.45454	5e-05	0.00259516	U-box domain-containing protein, putative, expressed
LOC_Os06g13940	LOC_Os06g13940.1	Chr6:7763142-7763949	7.23665	3.4408	-1.07258	-2.68666	5e-05	0.00259516	expressed protein
LOC_Os02g24100	LOC_Os02g24100.1	Chr2:13965937-13966546	3.00359	1.42953	-1.07115	-2.28576	0.0014	0.0388968	expressed protein
LOC_Os05g43640	LOC_Os05g43640.1	Chr5:25376935-25380070	16.5197	7.86405	-1.07084	-4.14462	5e-05	0.00259516	retrotransposon, putative, centromere-specific, expressed
LOC_Os06g05790	LOC_Os06g05790.1	Chr6:2631868-2635262	2.46043	1.1724	-1.06945	-3.16633	0.0002	0.00833755	transferase family domain containing protein, expressed
LOC_Os07g01530	LOC_Os07g01530.1	Chr7:333159-334829	1.19001	0.567873	-1.06734	-2.23722	0.0014	0.0388968	expressed protein
LOC_Os04g47320	LOC_Os04g47320.1	Chr4:28091138-28095005	0.63485	0.303122	-1.06652	-2.24718	0.0017	0.0449833	uncharacterized mscS family protein, putative, expressed
LOC_Os02g54980	LOC_Os02g54980.1	Chr2:33688349-33690488	2.0186	0.964469	-1.06555	-2.95548	0.0001	0.00475937	pheophorbide a oxygenase, chloroplast precursor, putative, expressed
LOC_Os10g22890	LOC_Os10g22890.1	Chr10:11893674-11899916	0.985797	0.471486	-1.06407	-2.18145	0.0009	0.027914	receptor-like kinase, putative, expressed
LOC_Os10g35070	LOC_Os10g35070.2	Chr10:18707758-18711564	10.0026	4.7896	-1.0624	-3.29743	5e-05	0.00259516	alpha-galactosidase precursor, putative, expressed
LOC_Os09g32150	LOC_Os09g32150.1	Chr9:19185852-19187966	3.86695	1.85299	-1.06134	-2.42109	0.0008	0.0255024	expressed protein
LOC_Os03g43770	LOC_Os03g43770.1	Chr3:24487875-24489307	23.9118	11.4603	-1.06108	-4.22499	5e-05	0.00259516	OsFBX97 - F-box domain containing protein, expressed
LOC_Os08g05480	LOC_Os08g05480.1	Chr8:2918635-2921281	6.05573	2.90327	-1.06062	-3.41916	5e-05	0.00259516	OsFBX261 - F-box domain containing protein, expressed
LOC_Os07g01340	LOC_Os07g01340.1	Chr7:213777-219544	8.37805	4.01878	-1.05986	-3.38745	5e-05	0.00259516	gibberellin 2-beta-dioxygenase 7, putative, expressed
LOC_Os01g09030	LOC_Os01g09030.1	Chr1:4542295-4546560	3.00043	1.43999	-1.05911	-2.6146	0.00015	0.00658227	2-aminoethanethiol dioxygenase, putative, expressed
LOC_Os11g38050	LOC_Os11g38050.1	Chr11:22569980-22576763	19.2038	9.23404	-1.05636	-4.10332	5e-05	0.00259516	phosphoesterase family protein, putative, expressed
LOC_Os02g02780	LOC_Os02g02780.1	Chr2:1050785-1056830	8.91371	4.28824	-1.05564	-3.2191	5e-05	0.00259516	protein kinase family protein, putative, expressed
LOC_Os04g36670	LOC_Os04g36670.1	Chr4:22157297-22159246	25.2865	12.17	-1.05503	-3.55672	5e-05	0.00259516	expressed protein
LOC_Os02g14570	LOC_Os02g14570.1	Chr2:8033811-8035457	7.06266	3.39964	-1.05483	-3.88976	5e-05	0.00259516	hydroquinone glucosyltransferase, putative, expressed
LOC_Os01g12420	LOC_Os01g12420.1	Chr1:6787074-6789731	2.93023	1.411	-1.05429	-2.93305	5e-05	0.00259516	receptor-like protein kinase, putative, expressed
LOC_Os05g06940	LOC_Os05g06940.1	Chr5:3638116-3640497	15.7057	7.57381	-1.0522	-3.98854	5e-05	0.00259516	relA-SpoT like protein RSH4, putative, expressed
LOC_Os04g49748	LOC_Os04g49748.1	Chr4:29660958-29662569	3.34971	1.61634	-1.0513	-2.78121	5e-05	0.00259516	purine permease, putative, expressed
LOC_Os02g33070	LOC_Os02g33070.1	Chr2:19648490-19649521	49.3413	23.8297	-1.05004	-3.4952	5e-05	0.00259516	expressed protein
LOC_Os01g50420	LOC_Os01g50420.1	Chr1:28945227-28948045	53.1396	25.6652	-1.04998	-3.7235	5e-05	0.00259516	STE_MEKK_ste11_MAP3K.7 - STE kinases include homologs to sterile 7, sterile 11 and sterile 20 from yeast, expressed
LOC_Os03g05440	LOC_Os03g05440.1	Chr3:2685556-2688291	3.62082	1.75126	-1.04792	-2.98853	0.00015	0.00658227	DUF677 domain containing protein, putative, expressed
LOC_Os07g44410	LOC_Os07g44410.1	Chr7:26542979-26545183	36.5136	17.6741	-1.0468	-4.42925	5e-05	0.00259516	WD40-like Beta Propeller Repeat family protein, expressed
LOC_Os03g10050	LOC_Os03g10050.1	Chr3:5063812-5065197	9.17347	4.44148	-1.04643	-3.62274	5e-05	0.00259516	serine acetyltransferase protein, putative, expressed
LOC_Os02g50000	LOC_Os02g50000.1	Chr2:30554336-30556252	9.47604	4.58851	-1.04626	-3.33838	5e-05	0.00259516	GDSL-like lipase/acylhydrolase, putative, expressed
LOC_Os04g54630	LOC_Os04g54630.1	Chr4:32481116-32481777	4.60958	2.23399	-1.04501	-2.45024	0.00035	0.0132424	expressed protein
LOC_Os12g38770	LOC_Os12g38770.1	Chr12:23819143-23822341	4.33257	2.10091	-1.0442	-2.54251	5e-05	0.00259516	nucleotide pyrophosphatase/phosphodiesterase, putative, expressed
LOC_Os06g43780	LOC_Os06g43780.1	Chr6:26355714-26359083	8.22116	3.98688	-1.04408	-3.87739	5e-05	0.00259516	expressed protein
LOC_Os07g42970	LOC_Os07g42970.1	Chr7:25741013-25744880	1.20981	0.586711	-1.04406	-2.36096	0.00165	0.0439392	UDP-glucoronosyl and UDP-glucosyl transferase domain containing protein, expressed
LOC_Os03g10090	LOC_Os03g10090.1	Chr3:5098237-5100691	22.6806	11.0016	-1.04375	-3.85388	5e-05	0.00259516	transporter family protein, putative, expressed
LOC_Os03g12390	LOC_Os03g12390.1	Chr3:6544946-6546478	69.7021	33.8644	-1.04143	-4.13709	5e-05	0.00259516	STE_MEK_ste7_MAP2K.6 - STE kinases include homologs to sterile 7, sterile 11 and sterile 20 from yeast, expressed
LOC_Os06g39390	LOC_Os06g39390.1	Chr6:23379155-23381415	10.4185	5.06289	-1.04111	-3.93852	5e-05	0.00259516	transferase family protein, putative, expressed
LOC_Os07g01680	LOC_Os07g01680.1	Chr7:412926-413589	5.9179	2.87939	-1.03933	-2.47664	0.0006	0.0204185	dirigent, putative, expressed
LOC_Os02g38320	LOC_Os02g38320.1	Chr2:23172607-23174693	3.41381	1.66114	-1.03921	-2.9608	0.00045	0.016191	BTBZ3 - Bric-a-Brac, Tramtrack, Broad Complex BTB domain with TAZ zinc finger and Calmodulin-binding domains, expressed
LOC_Os02g37180	LOC_Os02g37180.1	Chr2:22474936-22475591	34.0132	16.553	-1.039	-3.6002	5e-05	0.00259516	expressed protein
LOC_Os10g32760	LOC_Os10g32760.1	Chr10:17155341-17157744	6.67891	3.25875	-1.03529	-4.14962	5e-05	0.00259516	zinc finger family protein, putative, expressed
LOC_Os02g36070	LOC_Os02g36070.1	Chr2:21690377-21692186	2.38281	1.16316	-1.03461	-2.66482	0.0002	0.00833755	cytochrome P450, putative, expressed
LOC_Os06g39370	LOC_Os06g39370.1	Chr6:23367124-23368831	29.6479	14.4788	-1.03399	-4.09247	5e-05	0.00259516	OsFBK16 - F-box domain and kelch repeat containing protein, expressed
LOC_Os11g42970	LOC_Os11g42970.1	Chr11:25895796-25897219	6.83532	3.33833	-1.03388	-2.83973	0.0002	0.00833755	membrane associated DUF588 domain containing protein, putative, expressed
LOC_Os06g11760	LOC_Os06g11760.1	Chr6:6233099-6233579	12.4125	6.07133	-1.03171	-2.65043	0.0003	0.0116387	expressed protein
LOC_Os06g15370	LOC_Os06g15370.1	Chr6:8739430-8744022	26.0808	12.7595	-1.03141	-4.0735	5e-05	0.00259516	peptide transporter PTR2, putative, expressed
LOC_Os05g36270	LOC_Os05g36270.1	Chr5:21493838-21496838	5.84078	2.86035	-1.02997	-2.64792	0.00015	0.00658227	fructose-1,6-bisphosphatase, putative, expressed
LOC_Os08g26840	LOC_Os08g26840.1	Chr8:16319936-16322157	7.79398	3.82469	-1.02702	-3.59943	5e-05	0.00259516	plant protein of unknown function domain containing protein, expressed
LOC_Os10g37570	LOC_Os10g37570.1	Chr10:20108961-20110296	31.842	15.6346	-1.02619	-4.29942	5e-05	0.00259516	OsFBDUF49 - F-box and DUF domain containing protein, expressed
LOC_Os03g15050	LOC_Os03g15050.4	Chr3:8218790-8224127	45.6302	22.4161	-1.02545	-3.1936	5e-05	0.00259516	phosphoenolpyruvate carboxykinase, putative, expressed
LOC_Os01g65904	LOC_Os01g65904.1	Chr1:38273296-38274818	4.4467	2.1855	-1.02477	-2.96223	5e-05	0.00259516	expressed protein
LOC_Os01g14990	LOC_Os01g14990.1	Chr1:8401310-8402406	8.81237	4.33156	-1.02464	-2.73292	0.0004	0.014733	GCRP6 - Glycine and cysteine rich family protein precursor, putative, expressed
LOC_Os06g45060	LOC_Os06g45060.1	Chr6:27261293-27262594	26.804	13.1858	-1.02346	-3.98822	5e-05	0.00259516	expressed protein
LOC_Os03g18740	LOC_Os03g18740.1	Chr3:10502014-10503455	96.0848	47.3062	-1.02228	-3.98204	5e-05	0.00259516	oxidoreductase, short chain dehydrogenase/reductase family, putative, expressed
LOC_Os06g11660	LOC_Os06g11660.2	Chr6:6180307-6181639	17.3179	8.52653	-1.02223	-3.68003	5e-05	0.00259516	phosphate-induced protein 1 conserved region domain containing protein, expressed
LOC_Os07g10840	LOC_Os07g10840.1	Chr7:5890557-5894135	8.4991	4.18623	-1.02166	-3.97374	5e-05	0.00259516	uncharacterized glycosyltransferase, putative, expressed
LOC_Os06g46160	LOC_Os06g46160.1	Chr6:27975945-27979361	11.6737	5.75457	-1.02048	-2.70442	5e-05	0.00259516	expressed protein
LOC_Os01g21250	LOC_Os01g21250.1	Chr1:11863919-11864332	69.4966	34.2613	-1.02036	-2.96103	5e-05	0.00259516	late embryogenesis abundant protein, putative, expressed
LOC_Os01g63540	LOC_Os01g63540.1	Chr1:36840076-36842130	4.99031	2.46368	-1.01831	-3.17125	5e-05	0.00259516	cytochrome P450, putative, expressed
LOC_Os10g11500	LOC_Os10g11500.1	Chr10:6370101-6370840	2705.92	1336.11	-1.01808	-2.68588	0.0003	0.0116387	SCP-like extracellular protein, expressed
LOC_Os08g13270	LOC_Os08g13270.1	Chr8:7892280-7894462	9.13334	4.51373	-1.01682	-3.14468	5e-05	0.00259516	expressed protein
LOC_Os01g50100	LOC_Os01g50100.1	Chr1:28786108-28793300	0.870539	0.430369	-1.01633	-2.05775	0.00095	0.0291298	ABC transporter, ATP-binding protein, putative, expressed
LOC_Os02g50710	LOC_Os02g50710.1	Chr2:30974226-30974784	87.1275	43.0908	-1.01575	-3.64654	5e-05	0.00259516	expressed protein
LOC_Os05g18604	LOC_Os05g18604.3	Chr5:10757559-10790758	5.1882	2.56723	-1.01502	-2.78172	5e-05	0.00259516	OsSCP28 - Putative Serine Carboxypeptidase homologue, expressed
LOC_Os06g09310	LOC_Os06g09310.1	Chr6:4678837-4680332	121.55	60.1543	-1.01481	-3.92421	5e-05	0.00259516	zinc finger, C3HC4 type domain containing protein, expressed
LOC_Os07g09050	LOC_Os07g09050.2	Chr7:4729465-4733531	1.64829	0.816473	-1.0135	-2.40098	0.0007	0.0231015	exostosin family protein, putative, expressed
LOC_Os03g56580	LOC_Os03g56580.1	Chr3:32234310-32236602	3.27702	1.62328	-1.01347	-2.59078	0.0001	0.00475937	no apical meristem protein, putative, expressed
LOC_Os01g44120	LOC_Os01g44120.1	Chr1:25288287-25289160	13.1028	6.49584	-1.01229	-2.89934	5e-05	0.00259516	expressed protein
LOC_Os11g47640	LOC_Os11g47640.1	Chr11:28769603-28773467	4.01858	1.99558	-1.00988	-2.7656	0.0001	0.00475937	expressed protein
LOC_Os09g25060	LOC_Os09g25060.1	Chr9:14975931-14977713	2.72722	1.35458	-1.00958	-2.68153	0.00035	0.0132424	WRKY76, expressed
LOC_Os01g10440	LOC_Os01g10440.1	Chr1:5507001-5509548	11.4679	5.69794	-1.00909	-3.77474	5e-05	0.00259516	xylosyltransferase, putative, expressed
LOC_Os08g41590	LOC_Os08g41590.1	Chr8:26269458-26270741	20.0285	9.96495	-1.00712	-3.9348	5e-05	0.00259516	peptide transporter PTR2, putative, expressed
LOC_Os07g48450	LOC_Os07g48450.1	Chr7:28985796-28988032	6.2451	3.10742	-1.00701	-2.67587	0.00015	0.00658227	no apical meristem protein, putative, expressed
LOC_Os01g09540	LOC_Os01g09540.1	Chr1:4872118-4873806	15.5739	7.75348	-1.00621	-3.60346	5e-05	0.00259516	HAD superfamily phosphatase, putative, expressed
LOC_Os08g07660	LOC_Os08g07660.1	Chr8:4290417-4291283	12.1218	6.04047	-1.00487	-3.24585	0.0002	0.00833755	expressed protein
LOC_Os04g07110	LOC_Os04g07110.1	Chr4:3766124-3768464	2.09998	1.04679	-1.00441	-2.78715	5e-05	0.00259516	expressed protein
LOC_Os03g55010	LOC_Os03g55010.1	Chr3:31281993-31284676	12.1953	6.08453	-1.00311	-3.69668	5e-05	0.00259516	UDP-glucoronosyl and UDP-glucosyl transferase domain containing protein, expressed
LOC_Os04g46820	LOC_Os04g46820.1	Chr4:27743338-27743734	41.7778	20.8662	-1.00157	-3.07266	5e-05	0.00259516	LTPL121 - Protease inhibitor/seed storage/LTP family protein precursor, putative, expressed
LOC_Os07g44890	LOC_Os07g44890.1	Chr7:26790784-26792117	7.8968	3.94661	-1.00065	-3.40669	5e-05	0.00259516	gibberellin receptor GID1L2, putative, expressed
LOC_Os08g01150	LOC_Os08g01150.1	Chr8:102126-107380	8.85886	4.42776	-1.00054	-3.46088	5e-05	0.00259516	DTA2, putative, expressed
LOC_Os03g43810	LOC_Os03g43810.1	Chr3:24545114-24547175	2.86791	1.4338	-1.00015	-2.8411	0.00015	0.00658227	helix-loop-helix DNA-binding domain containing protein, expressed
LOC_Os04g43990	LOC_Os04g43990.1	Chr4:26074681-26075869	36.1838	18.0933	-0.999885	-3.65625	5e-05	0.00259516	DUF584 domain containing protein, putative, expressed
LOC_Os01g08810	LOC_Os01g08810.1	Chr1:4421317-4423107	7.06871	3.53976	-0.997796	-3.44095	5e-05	0.00259516	cytochrome P450, putative, expressed
LOC_Os10g01134	LOC_Os10g01134.1	Chr10:110137-116454	7.29109	3.65151	-0.997641	-3.28016	5e-05	0.00259516	OsSCP46 - Putative Serine Carboxypeptidase homologue, expressed
LOC_Os01g56810	LOC_Os01g56810.1	Chr1:32788486-32792751	3.02997	1.51748	-0.997622	-2.91113	0.0001	0.00475937	cytokinin dehydrogenase precursor, putative, expressed
LOC_Os03g37930	LOC_Os03g37930.1	Chr3:21060412-21064968	3.18691	1.59785	-0.996027	-2.52949	0.00025	0.0100299	potassium transporter, putative, expressed
LOC_Os07g48730	LOC_Os07g48730.1	Chr7:29179660-29181610	5.48108	2.75414	-0.992861	-3.04938	5e-05	0.00259516	tyrosine protein kinase domain containing protein, putative, expressed
LOC_Os04g33390	LOC_Os04g33390.1	Chr4:20169584-20171246	98.6875	49.61	-0.992237	-3.93812	5e-05	0.00259516	prephenate dehydratase domain containing protein, expressed
LOC_Os01g24050	LOC_Os01g24050.1	Chr1:13550371-13556984	1.66081	0.836795	-0.988945	-2.10933	0.0011	0.0325854	expressed protein
LOC_Os11g29710	LOC_Os11g29710.1	Chr11:17229937-17231917	13.1015	6.60121	-0.98893	-3.82622	5e-05	0.00259516	OsFBO4 - F-box and other domain containing protein, expressed
LOC_Os07g35660	LOC_Os07g35660.1	Chr7:21359652-21366555	3.1069	1.56554	-0.988815	-2.78782	5e-05	0.00259516	TKL_IRAK_DUF26-lc.21 - DUF26 kinases have homology to DUF26 containing loci, expressed
LOC_Os05g32460	LOC_Os05g32460.1	Chr5:18958613-18960147	18.3017	9.22526	-0.988319	-3.478	5e-05	0.00259516	VQ domain containing protein, putative, expressed
LOC_Os03g15680	LOC_Os03g15680.1	Chr3:8651496-8653224	1.67418	0.84395	-0.988223	-2.46777	0.00075	0.024297	nodulation-signaling pathway 2 protein, putative, expressed
LOC_Os01g50940	LOC_Os01g50940.1	Chr1:29271157-29273270	1.54455	0.779163	-0.987186	-2.51972	0.0015	0.0409433	helix-loop-helix DNA-binding domain containing protein, expressed
LOC_Os04g44120	LOC_Os04g44120.1	Chr4:26118497-26118866	23.5293	11.8942	-0.984195	-2.66074	0.0001	0.00475937	collagen triple helix repeat, putative, expressed
LOC_Os10g21800	LOC_Os10g21800.1	Chr10:11186974-11188483	3.59962	1.82001	-0.983894	-2.22852	0.00185	0.0478345	leucine-rich repeat family protein, putative, expressed
LOC_Os01g53090	LOC_Os01g53090.1	Chr1:30512275-30521565	3.35102	1.69516	-0.983175	-2.30997	0.0012	0.0348277	pathogen-related protein, putative, expressed
LOC_Os09g36200	LOC_Os09g36200.1	Chr9:20868716-20871108	18.2752	9.24745	-0.98276	-3.43677	5e-05	0.00259516	senescence-inducible chloroplast stay-green protein 1, putative, expressed
LOC_Os03g38950	LOC_Os03g38950.1	Chr3:21634866-21637243	5.73911	2.90463	-0.982474	-2.52808	5e-05	0.00259516	chloroplast post-illumination chlorophyll fluorescence increase protein, putative, expressed
LOC_Os01g31370	LOC_Os01g31370.1	Chr1:17159672-17161710	3.3402	1.6907	-0.982314	-2.91248	0.0001	0.00475937	glycosyltransferase, putative, expressed
LOC_Os01g50400	LOC_Os01g50400.1	Chr1:28933844-28935210	9.74867	4.93525	-0.982081	-3.36247	5e-05	0.00259516	STE_MEKK_ste11_MAP3K.5 - STE kinases include homologs to sterile 7, sterile 11 and sterile 20 from yeast, expressed
LOC_Os02g44820	LOC_Os02g44820.2	Chr2:27137203-27138314	14.0639	7.12498	-0.981041	-2.92739	5e-05	0.00259516	rho-GTPase-activating protein-related, putative, expressed
LOC_Os09g32730	LOC_Os09g32730.1	Chr9:19519239-19520185	10.721	5.43279	-0.980672	-3.42818	5e-05	0.00259516	zinc finger, C3HC4 type domain containing protein, expressed
LOC_Os01g32770	LOC_Os01g32770.1	Chr1:17975815-17977327	48.1485	24.4089	-0.980085	-3.8666	5e-05	0.00259516	DUF260 domain containing protein, putative, expressed
LOC_Os03g25370	LOC_Os03g25370.1	Chr3:14504837-14505973	20.2448	10.2639	-0.97997	-3.54358	5e-05	0.00259516	peroxidase precursor, putative, expressed
LOC_Os01g13070	LOC_Os01g13070.1	Chr1:7276018-7277972	3.78947	1.9221	-0.97931	-2.95986	5e-05	0.00259516	expressed protein
LOC_Os01g23580	LOC_Os01g23580.1	Chr1:13237247-13246183	2.8749	1.45972	-0.977824	-2.98789	5e-05	0.00259516	inorganic H+ pyrophosphatase, putative, expressed
LOC_Os07g40860	LOC_Os07g40860.1	Chr7:24472434-24473579	61.5515	31.2818	-0.976469	-3.53394	5e-05	0.00259516	retrotransposon protein, putative, unclassified, expressed
LOC_Os01g03620	LOC_Os01g03620.1	Chr1:1486399-1488897	16.6364	8.45543	-0.976393	-3.868	5e-05	0.00259516	multicopper oxidase domain containing protein, expressed
LOC_Os05g25480	LOC_Os05g25480.1	Chr5:14816262-14818668	2.60293	1.32301	-0.976311	-2.81701	0.00035	0.0132424	OsMan06 - Endo-Beta-Mannanase, expressed
LOC_Os03g10320	LOC_Os03g10320.1	Chr3:5261709-5263669	13.1286	6.67823	-0.97517	-3.1034	5e-05	0.00259516	expressed protein
LOC_Os06g21820	LOC_Os06g21820.1	Chr6:12604815-12606666	43.314	22.0574	-0.97357	-3.12155	5e-05	0.00259516	jasmonate O-methyltransferase, putative, expressed
LOC_Os04g56110	LOC_Os04g56110.1	Chr4:33418504-33421204	13.267	6.75645	-0.973502	-2.14445	0.00175	0.0459484	protein kinase, putative, expressed
LOC_Os03g09020	LOC_Os03g09020.1	Chr3:4682684-4685130	6.19257	3.1549	-0.972942	-2.68267	0.0001	0.00475937	dehydrogenase, putative, expressed
LOC_Os06g17020	LOC_Os06g17020.1	Chr6:9870661-9872417	3.29851	1.68052	-0.972902	-3.13865	0.00015	0.00658227	anthocyanin 3-O-beta-glucosyltransferase, putative, expressed
LOC_Os08g01480	LOC_Os08g01480.1	Chr8:296907-298367	2.95655	1.50635	-0.972862	-2.2014	0.0008	0.0255024	cytochrome P450, putative, expressed
LOC_Os04g22080	LOC_Os04g22080.1	Chr4:12500987-12504916	89.5376	45.6461	-0.972001	-3.17354	5e-05	0.00259516	retrotransposon protein, putative, unclassified, expressed
LOC_Os07g33780	LOC_Os07g33780.1	Chr7:20214024-20218702	35.3893	18.0446	-0.971746	-3.16909	5e-05	0.00259516	pleiotropic drug resistance protein 5, putative, expressed
LOC_Os05g28780	LOC_Os05g28780.1	Chr5:16874880-16876840	4.86511	2.4832	-0.970271	-2.21261	0.00055	0.0190348	GCRP10 - Glycine and cysteine rich family protein precursor, expressed
LOC_Os03g20600	LOC_Os03g20600.1	Chr3:11667465-11668239	61.459	31.3832	-0.969631	-3.70608	5e-05	0.00259516	expressed protein
LOC_Os04g29000	LOC_Os04g29000.1	Chr4:17185144-17186605	4.15458	2.12384	-0.96803	-2.46865	0.00015	0.00658227	sulfotransferase domain containing protein, expressed
LOC_Os07g36810	LOC_Os07g36810.1	Chr7:22051336-22052002	8.19864	4.19653	-0.966189	-2.90938	0.0005	0.0176439	expressed protein
LOC_Os05g40384	LOC_Os05g40384.1	Chr5:23728501-23738405	23.8239	12.2024	-0.96525	-3.88596	5e-05	0.00259516	cytochrome P450, putative, expressed
LOC_Os06g50940	LOC_Os06g50940.1	Chr6:30828270-30830434	52.4653	26.873	-0.965205	-3.55207	5e-05	0.00259516	GDSL-like lipase/acylhydrolase, putative, expressed
LOC_Os02g41670	LOC_Os02g41670.1	Chr2:24992826-24995414	18.2933	9.37938	-0.963753	-3.33614	5e-05	0.00259516	phenylalanine ammonia-lyase, putative, expressed
LOC_Os08g43190	LOC_Os08g43190.1	Chr8:27315937-27318495	35.655	18.2963	-0.962551	-3.10606	5e-05	0.00259516	dehydrogenase, putative, expressed
LOC_Os11g10470	LOC_Os11g10470.1	Chr11:5710545-5711249	33.3855	17.132	-0.962529	-2.8205	5e-05	0.00259516	expressed protein
LOC_Os03g48950	LOC_Os03g48950.2	Chr3:27877942-27882361	28.6596	14.7127	-0.961963	-2.75674	0.00035	0.0132424	expressed protein
LOC_Os02g14540	LOC_Os02g14540.1	Chr2:8018191-8019355	3.58937	1.84353	-0.961256	-2.59966	0.00045	0.016191	UDP-glucoronosyl and UDP-glucosyl transferase domain containing protein, expressed
LOC_Os03g59030	LOC_Os03g59030.1	Chr3:33599054-33600843	13.8704	7.12931	-0.960179	-3.63365	5e-05	0.00259516	UDP-rhamnose rhamnosyltransferase, putative, expressed
LOC_Os08g04560	LOC_Os08g04560.1	Chr8:2268446-2270568	7.3624	3.78764	-0.958878	-3.27706	5e-05	0.00259516	decarboxylase, putative, expressed
LOC_Os07g35680	LOC_Os07g35680.1	Chr7:21367968-21374694	5.47435	2.81746	-0.958292	-3.02805	5e-05	0.00259516	TKL_IRAK_DUF26-lc22 - DUF26 kinases have homology to DUF26 containing loci, expressed
LOC_Os07g35380	LOC_Os07g35380.1	Chr7:21160894-21163892	3.41009	1.75678	-0.956877	-2.45458	0.0001	0.00475937	TKL_IRAK_DUF26-lc.16 - DUF26 kinases have homology to DUF26 containing loci, expressed
LOC_Os07g40850	LOC_Os07g40850.1	Chr7:24470103-24471115	105.624	54.4359	-0.956301	-3.37261	5e-05	0.00259516	retrotransposon protein, putative, unclassified, expressed
LOC_Os09g23540	LOC_Os09g23540.1	Chr9:13986803-13988784	4.19874	2.16529	-0.955394	-2.88149	0.0004	0.014733	dehydrogenase, putative, expressed
LOC_Os10g37680	LOC_Os10g37680.1	Chr10:20163688-20165689	3.16375	1.63173	-0.955238	-2.65121	0.00095	0.0291298	expressed protein
LOC_Os09g15670	LOC_Os09g15670.1	Chr9:9567470-9568905	26.6455	13.7471	-0.954763	-3.75784	5e-05	0.00259516	protein phosphatase 2C, putative, expressed
LOC_Os09g23300	LOC_Os09g23300.1	Chr9:13831867-13833654	20.9738	10.8328	-0.95319	-3.1773	5e-05	0.00259516	integral membrane protein, putative, expressed
LOC_Os01g61080	LOC_Os01g61080.1	Chr1:35347977-35350645	8.07793	4.18146	-0.949977	-3.40471	5e-05	0.00259516	WRKY24, expressed
LOC_Os01g16200	LOC_Os01g16200.1	Chr1:9171627-9172899	8.41675	4.37117	-0.945245	-3.44828	5e-05	0.00259516	serpin domain containing protein, putative, expressed
LOC_Os05g02890	LOC_Os05g02890.1	Chr5:1050045-1052431	13.695	7.11986	-0.94373	-3.65701	5e-05	0.00259516	white-brown complex homolog protein 16, putative, expressed
LOC_Os06g21890	LOC_Os06g21890.1	Chr6:12651278-12653027	3.17311	1.65006	-0.943375	-2.62891	0.0004	0.014733	basic proline-rich protein precursor, putative, expressed
LOC_Os07g03000	LOC_Os07g03000.1	Chr7:1117785-1120936	2.42237	1.25982	-0.943202	-2.39097	0.00025	0.0100299	receptor-like protein kinase precursor, putative, expressed
LOC_Os05g35290	LOC_Os05g35290.1	Chr5:20953409-20955923	135.802	70.7108	-0.941506	-3.33491	5e-05	0.00259516	phenylalanine ammonia-lyase, putative, expressed
LOC_Os12g37900	LOC_Os12g37900.1	Chr12:23293461-23294241	5.3104	2.76796	-0.939994	-2.58205	0.0015	0.0409433	expressed protein
LOC_Os06g03520	LOC_Os06g03520.1	Chr6:1361363-1362509	5.56142	2.8995	-0.93965	-2.26044	0.00055	0.0190348	DUF581 domain containing protein, expressed
LOC_Os08g40270	LOC_Os08g40270.1	Chr8:25493504-25496359	2.87752	1.50098	-0.938919	-3.06492	0.00015	0.00658227	lectin-like protein kinase, putative, expressed
LOC_Os05g46760	LOC_Os05g46760.1	Chr5:27075946-27077365	27.7513	14.4802	-0.938473	-3.7494	5e-05	0.00259516	STE_MEKK_ste11_MAP3K.19 - STE kinases include homologs to sterile 7, sterile 11 and sterile 20 from yeast, expressed
LOC_Os04g35270	LOC_Os04g35270.1	Chr4:21447895-21449455	8.94351	4.67051	-0.937262	-3.38361	5e-05	0.00259516	alpha-1,4-fucosyltransferase, putative, expressed
LOC_Os10g34700	LOC_Os10g34700.1	Chr10:18504618-18506412	7.98608	4.17284	-0.936458	-3.50574	5e-05	0.00259516	expressed protein
LOC_Os11g24140	LOC_Os11g24140.1	Chr11:13723174-13724658	923.359	483.187	-0.93431	-2.54346	5e-05	0.00259516	plastocyanin-like domain containing protein, putative, expressed
LOC_Os10g30410	LOC_Os10g30410.1	Chr10:15806653-15811018	15.7436	8.24088	-0.933892	-3.18607	5e-05	0.00259516	cytochrome P450 71D7, putative, expressed
LOC_Os01g42900	LOC_Os01g42900.1	Chr1:24408468-24410460	4.16631	2.1816	-0.933386	-3.2934	5e-05	0.00259516	ABC-2 type transporter domain containing protein, expressed
LOC_Os03g21710	LOC_Os03g21710.1	Chr3:12394668-12396898	5.42679	2.84217	-0.933105	-2.94222	0.0002	0.00833755	WRKY79, expressed
LOC_Os06g10790	LOC_Os06g10790.1	Chr6:5633353-5635721	3.15491	1.65253	-0.932922	-3.16339	0.0001	0.00475937	lectin-like receptor kinase, putative, expressed
LOC_Os01g04350	LOC_Os01g04350.1	Chr1:1941002-1941953	33.4621	17.5671	-0.929649	-3.20996	5e-05	0.00259516	hsp20/alpha crystallin family protein, putative, expressed
LOC_Os01g50840	LOC_Os01g50840.1	Chr1:29202408-29203689	23.4711	12.3264	-0.929137	-3.70787	5e-05	0.00259516	expressed protein
LOC_Os07g06860	LOC_Os07g06860.1	Chr7:3351131-3352672	12.836	6.7421	-0.928924	-3.46092	5e-05	0.00259516	gibberellin receptor GID1L2, putative, expressed
LOC_Os01g12381	LOC_Os01g12381.1	Chr1:6764449-6765888	14.8803	7.81692	-0.928732	-3.07486	5e-05	0.00259516	GDSL-like lipase/acylhydrolase, putative, expressed
LOC_Os03g13210	LOC_Os03g13210.1	Chr3:7128180-7130342	101.184	53.23	-0.926669	-3.05999	5e-05	0.00259516	peroxidase precursor, putative, expressed
LOC_Os05g10830	LOC_Os05g10830.2	Chr5:5986013-5987023	6.1658	3.24398	-0.926523	-2.48544	0.00135	0.037991	proteophosphoglycan ppg4, putative, expressed
LOC_Os08g08440	LOC_Os08g08440.1	Chr8:4858041-4859104	4.60342	2.42588	-0.924197	-2.61406	0.00105	0.0314188	expressed protein
LOC_Os01g60420	LOC_Os01g60420.1	Chr1:34943807-34946138	20.9039	11.0224	-0.923337	-3.71675	5e-05	0.00259516	expressed protein
LOC_Os10g34910	LOC_Os10g34910.1	Chr10:18635338-18636174	51.4287	27.1185	-0.923296	-3.47692	5e-05	0.00259516	secretory protein, putative, expressed
LOC_Os01g64470	LOC_Os01g64470.1	Chr1:37411999-37413011	56.789	29.9698	-0.922102	-3.47492	5e-05	0.00259516	harpin-induced protein 1 domain containing protein, expressed
LOC_Os06g11150	LOC_Os06g11150.1	Chr6:5847980-5849957	23.4747	12.3929	-0.921594	-3.68294	5e-05	0.00259516	DUF1645 domain containing protein, putative, expressed
LOC_Os07g47540	LOC_Os07g47540.1	Chr7:28435815-28437589	7.13179	3.76686	-0.920903	-2.7013	0.00015	0.00658227	DUF567 domain containing protein, putative, expressed
LOC_Os10g23820	LOC_Os10g23820.1	Chr10:12214878-12216579	13.4381	7.10034	-0.920364	-3.38125	5e-05	0.00259516	transferase family protein, putative, expressed
LOC_Os07g38840	LOC_Os07g38840.1	Chr7:23298311-23302216	19.1587	10.1251	-0.920058	-3.22837	5e-05	0.00259516	expressed protein
LOC_Os02g03120	LOC_Os02g03120.1	Chr2:1237098-1240203	8.51605	4.50363	-0.919098	-3.23397	5e-05	0.00259516	endoglucanase, putative, expressed
LOC_Os01g61230	LOC_Os01g61230.1	Chr1:35430855-35432885	4.61639	2.44268	-0.918302	-2.4533	0.00045	0.016191	dihydroflavonol-4-reductase, putative, expressed
LOC_Os04g12820	LOC_Os04g12820.1	Chr4:7082092-7083520	7.53276	3.98759	-0.917661	-2.84562	5e-05	0.00259516	expressed protein
LOC_Os08g36580	LOC_Os08g36580.1	Chr8:23080315-23081038	8.69051	4.60058	-0.917625	-2.54286	0.00065	0.0217806	expressed protein
LOC_Os10g31780	LOC_Os10g31780.1	Chr10:16663931-16664717	127.42	67.4628	-0.917425	-3.94878	5e-05	0.00259516	oxidoreductase, short chain dehydrogenase/reductase family domain containing protein, expressed
LOC_Os03g05750	LOC_Os03g05750.1	Chr3:2866314-2868242	64.4643	34.1345	-0.917271	-3.21756	5e-05	0.00259516	heavy-metal-associated domain-containing protein, putative, expressed
LOC_Os02g55890	LOC_Os02g55890.1	Chr2:34210399-34215008	33.3659	17.6808	-0.916195	-2.92524	5e-05	0.00259516	inorganic H+ pyrophosphatase, putative, expressed
LOC_Os03g19250	LOC_Os03g19250.1	Chr3:10824052-10827491	61.0847	32.3832	-0.915566	-3.15116	5e-05	0.00259516	AMP-binding enzyme, putative, expressed
LOC_Os07g06560	LOC_Os07g06560.1	Chr7:3188805-3189565	7.66278	4.06415	-0.914914	-2.91929	0.0003	0.0116387	zinc finger, C3HC4 type domain containing protein, expressed
LOC_Os04g47310	LOC_Os04g47310.1	Chr4:28084184-28085850	51.8534	27.5034	-0.914828	-2.92923	5e-05	0.00259516	expressed protein
LOC_Os10g40360	LOC_Os10g40360.1	Chr10:21617951-21620589	45.5892	24.1999	-0.913691	-3.79046	5e-05	0.00259516	proline oxidase, mitochondrial precursor, putative, expressed
LOC_Os09g11480	LOC_Os09g11480.1	Chr9:6404473-6406039	17.9003	9.50348	-0.913457	-3.08447	0.00015	0.00658227	AP2 domain containing protein, expressed
LOC_Os06g04169	LOC_Os06g04169.2	Chr6:1736248-1742581	3.87239	2.05677	-0.912847	-2.76162	0.00025	0.0100299	hydrolase, alpha/beta fold family domain containing protein, expressed
LOC_Os05g47960	LOC_Os05g47960.1	Chr5:27498768-27499586	106.536	56.5986	-0.912498	-3.74333	5e-05	0.00259516	expressed protein
LOC_Os04g41960	LOC_Os04g41960.1	Chr4:24858039-24859661	10.7435	5.71234	-0.911305	-2.96266	5e-05	0.00259516	NADP-dependent oxidoreductase, putative, expressed
LOC_Os07g42610	LOC_Os07g42610.1	Chr7:25501315-25505299	7.1006	3.77549	-0.911276	-2.5877	0.00035	0.0132424	RING finger protein, putative, expressed
LOC_Os03g61470	LOC_Os03g61470.1	Chr3:34870675-34871354	54.7903	29.139	-0.91097	-2.97865	5e-05	0.00259516	uncharacterized Cys-rich domain containing protein, putative, expressed
LOC_Os01g18584	LOC_Os01g18584.1	Chr1:10470539-10478800	17.7522	9.44249	-0.910758	-3.57567	5e-05	0.00259516	WRKY9, expressed
LOC_Os02g55600	LOC_Os02g55600.1	Chr2:34053096-34053857	13.0033	6.91878	-0.910285	-2.95943	0.0002	0.00833755	expressed protein
LOC_Os08g36310	LOC_Os08g36310.1	Chr8:22876100-22877810	8.55481	4.5529	-0.90995	-3.06441	5e-05	0.00259516	cytochrome P450, putative, expressed
LOC_Os04g41930	LOC_Os04g41930.1	Chr4:24844182-24845054	3.49944	1.86397	-0.908742	-2.31806	0.0016	0.0429569	expressed protein
LOC_Os03g08330	LOC_Os03g08330.1	Chr3:4248883-4249985	123.92	66.0378	-0.90804	-3.38732	5e-05	0.00259516	ZIM domain containing protein, putative, expressed
LOC_Os03g44636	LOC_Os03g44636.1	Chr3:25135529-25136081	8.21111	4.37613	-0.90792	-2.52095	0.0018	0.0469254	zinc finger, C3HC4 type domain containing protein, expressed
LOC_Os08g40910	LOC_Os08g40910.1	Chr8:25888229-25889165	3.84193	2.04795	-0.907652	-2.25844	0.00135	0.037991	expressed protein
LOC_Os04g37820	LOC_Os04g37820.1	Chr4:22481486-22483269	8.93579	4.76495	-0.907133	-3.17707	5e-05	0.00259516	cytokinin-O-glucosyltransferase 2, putative, expressed
LOC_Os01g43774	LOC_Os01g43774.1	Chr1:25073848-25078549	1.88554	1.00577	-0.906676	-2.25783	0.00075	0.024297	cytochrome P450 72A1, putative, expressed
LOC_Os04g37980	LOC_Os04g37980.1	Chr4:22598599-22601305	31.8983	17.0205	-0.906206	-3.68687	5e-05	0.00259516	transporter family protein, putative, expressed
LOC_Os02g14890	LOC_Os02g14890.1	Chr2:8292471-8293263	3.77956	2.01839	-0.905011	-2.3171	0.00195	0.0495952	expressed protein
LOC_Os03g27090	LOC_Os03g27090.1	Chr3:15512509-15514115	4.63408	2.4805	-0.901652	-2.55283	0.0003	0.0116387	MYB family transcription factor, putative, expressed
LOC_Os07g10190	LOC_Os07g10190.1	Chr7:5480439-5482596	5.41326	2.8995	-0.900693	-2.57034	0.0001	0.00475937	glucosyltransferase, putative, expressed
LOC_Os03g31750	LOC_Os03g31750.2	Chr3:18153142-18160127	5.73946	3.07556	-0.900066	-1.97396	0.00185	0.0478345	pyruvate, phosphate dikinase, chloroplast precursor, putative, expressed
LOC_Os04g53930	LOC_Os04g53930.1	Chr4:32137817-32141183	5.35487	2.86978	-0.899912	-2.77054	0.0001	0.00475937	organic cation transporter protein, putative, expressed
LOC_Os02g02400	LOC_Os02g02400.1	Chr2:824849-827644	398.014	213.34	-0.899665	-2.43454	0.0002	0.00833755	catalase isozyme A, putative, expressed
LOC_Os03g57310	LOC_Os03g57310.1	Chr3:32694533-32696110	114.797	61.536	-0.89958	-3.52948	5e-05	0.00259516	syntaxin, putative, expressed
LOC_Os03g25610	LOC_Os03g25610.1	Chr3:14667775-14668275	10.801	5.79373	-0.898604	-2.1118	0.00195	0.0495952	heavy metal-associated domain containing protein, expressed
LOC_Os08g34984	LOC_Os08g34984.1	Chr8:22034103-22035394	21.3822	11.4769	-0.897681	-3.04509	5e-05	0.00259516	DUF581 domain containing protein, expressed
LOC_Os04g41229	LOC_Os04g41229.2	Chr4:24461145-24468949	19.7008	10.5793	-0.897014	-3.04754	5e-05	0.00259516	helix-loop-helix DNA-binding domain containing protein, expressed
LOC_Os11g05050	LOC_Os11g05050.1	Chr11:2204508-2207566	158.57	85.1586	-0.896896	-3.046	5e-05	0.00259516	stem-specific protein TSJT1, putative, expressed
LOC_Os03g58110	LOC_Os03g58110.1	Chr3:33083780-33085552	81.7732	43.9231	-0.896649	-3.51305	5e-05	0.00259516	uncharacterized protein At4g06744 precursor, putative, expressed
LOC_Os11g44300	LOC_Os11g44300.1	Chr11:26774245-26775075	6.09475	3.27718	-0.895111	-2.41794	0.00105	0.0314188	expressed protein
LOC_Os02g26720	LOC_Os02g26720.1	Chr2:15697841-15699391	7.43182	3.99628	-0.895059	-3.13222	0.0002	0.00833755	Inositol 1, 3, 4-trisphosphate 5/6-kinase, putative, expressed
LOC_Os05g05610	LOC_Os05g05610.1	Chr5:2793670-2794376	51.683	27.8031	-0.894444	-2.64664	0.00035	0.0132424	expressed protein
LOC_Os06g11720	LOC_Os06g11720.1	Chr6:6205606-6207653	21.5126	11.5742	-0.894267	-3.67902	5e-05	0.00259516	cytokinin-O-glucosyltransferase 2, putative, expressed
LOC_Os01g62430	LOC_Os01g62430.2	Chr1:36135810-36137295	11.847	6.37906	-0.893105	-1.96801	0.0018	0.0469254	C2 domain containing protein, putative, expressed
LOC_Os02g58160	LOC_Os02g58160.1	Chr2:35578531-35582824	2.52072	1.35741	-0.892983	-1.99876	0.00195	0.0495952	expressed protein
LOC_Os05g27730	LOC_Os05g27730.1	Chr5:16150265-16152747	119.271	64.3085	-0.891157	-3.26684	5e-05	0.00259516	WRKY53, expressed
LOC_Os05g47650	LOC_Os05g47650.1	Chr5:27302984-27304597	12.4337	6.70428	-0.8911	-3.37889	5e-05	0.00259516	B3 DNA binding domain containing protein, expressed
LOC_Os12g38270	LOC_Os12g38270.1	Chr12:23501360-23502386	1312.28	708.048	-0.890158	-2.26653	0.0003	0.0116387	metallothionein, putative, expressed
LOC_Os02g41480	LOC_Os02g41480.1	Chr2:24862202-24864799	1.18551	0.639993	-0.889386	-2.12957	0.0018	0.0469254	OsWAK12 - OsWAK receptor-like cytoplasmic kinase OsWAK-RLCK, expressed
LOC_Os12g07310	LOC_Os12g07310.1	Chr12:3602557-3605041	11.0298	5.9628	-0.88735	-2.67528	0.0001	0.00475937	citrate-binding protein precursor, putative, expressed
LOC_Os03g57545	LOC_Os03g57545.1	Chr3:32811141-32811857	24.7172	13.3693	-0.886595	-3.21553	0.0001	0.00475937	expressed protein
LOC_Os06g19070	LOC_Os06g19070.1	Chr6:10843919-10846020	10.1485	5.49149	-0.886003	-3.08897	5e-05	0.00259516	cytochrome P450, putative, expressed
LOC_Os07g38800	LOC_Os07g38800.1	Chr7:23278460-23281103	1.4496	0.784626	-0.885575	-2.10512	0.0019	0.0486609	lectin-like receptor kinase, putative, expressed
LOC_Os01g42320	LOC_Os01g42320.1	Chr1:24015672-24019941	7.04077	3.8128	-0.884883	-3.12477	0.0001	0.00475937	aspartic proteinase nepenthesin-2 precursor, putative, expressed
LOC_Os06g44160	LOC_Os06g44160.2	Chr6:26646323-26647896	10.2132	5.53207	-0.884548	-2.63008	5e-05	0.00259516	heat shock protein DnaJ, putative, expressed
LOC_Os01g24570	LOC_Os01g24570.1	Chr1:13847991-13849036	8.05224	4.36258	-0.88421	-2.73975	0.00015	0.00658227	fruit bromelain precursor, putative, expressed
LOC_Os09g38920	LOC_Os09g38920.1	Chr9:22351647-22353654	26.8351	14.5401	-0.88408	-3.53354	5e-05	0.00259516	thiol protease SEN102 precursor, putative, expressed
LOC_Os01g08380	LOC_Os01g08380.1	Chr1:4110379-4112127	62.1532	33.6885	-0.883572	-3.68895	5e-05	0.00259516	transferase family protein, putative, expressed
LOC_Os12g39330	LOC_Os12g39330.1	Chr12:24202747-24204188	3.45998	1.87706	-0.882291	-2.64464	0.00055	0.0190348	AP2 domain containing protein, expressed
LOC_Os08g24310	LOC_Os08g24310.1	Chr8:14673018-14679422	1.78228	0.967274	-0.881732	-2.06666	0.0018	0.0469254	receptor-like protein kinase precursor, putative, expressed
LOC_Os06g07300	LOC_Os06g07300.1	Chr6:3504056-3508740	18.4117	10.0038	-0.880071	-2.50159	0.00015	0.00658227	jacalin-like lectin domain containing protein, expressed
LOC_Os04g12830	LOC_Os04g12830.1	Chr4:7084933-7088113	4.6781	2.54382	-0.878929	-2.38763	0.0005	0.0176439	expressed protein
LOC_Os01g10400	LOC_Os01g10400.2	Chr1:5478475-5479836	32.8223	17.859	-0.878026	-2.04369	0.00095	0.0291298	expressed protein
LOC_Os07g43670	LOC_Os07g43670.1	Chr7:26141468-26142922	257.518	140.152	-0.877679	-3.21648	5e-05	0.00259516	ribonuclease T2 family domain containing protein, expressed
LOC_Os10g17489	LOC_Os10g17489.1	Chr10:8815241-8827699	3.84888	2.09561	-0.877066	-2.33226	0.0008	0.0255024	UDP-glucoronosyl and UDP-glucosyl transferase domain containing protein, expressed
LOC_Os11g05660	LOC_Os11g05660.1	Chr11:2568970-2570391	6.33971	3.45425	-0.876045	-2.93352	0.0003	0.0116387	OsFBX396 - F-box domain containing protein, expressed
LOC_Os04g39320	LOC_Os04g39320.2	Chr4:23408375-23410250	119.124	64.9206	-0.87572	-2.86421	5e-05	0.00259516	expressed protein
LOC_Os02g21700	LOC_Os02g21700.1	Chr2:12893457-12895433	7.22941	3.94251	-0.874764	-3.01662	0.0001	0.00475937	STE_MEKK_ste11_MAP3K.8 - STE kinases include homologs to sterile 7, sterile 11 and sterile 20 from yeast, expressed
LOC_Os10g27330	LOC_Os10g27330.1	Chr10:14424221-14428197	3.7947	2.06978	-0.874509	-2.98247	0.00035	0.0132424	glycerol-3-phosphate acyltransferase, putative, expressed
LOC_Os01g04440	LOC_Os01g04440.1	Chr1:1973698-1977191	3.06771	1.67465	-0.873303	-2.34742	0.0007	0.0231015	expressed protein
LOC_Os02g09390	LOC_Os02g09390.1	Chr2:4824245-4825855	5.64152	3.07994	-0.873181	-2.93238	0.00015	0.00658227	cytochrome P450, putative, expressed
LOC_Os04g41870	LOC_Os04g41870.1	Chr4:24810295-24811141	6.44368	3.51795	-0.873151	-2.3777	0.0014	0.0388968	expressed protein
LOC_Os10g38780	LOC_Os10g38780.1	Chr10:20645751-20646973	18.5102	10.1441	-0.867677	-3.16124	5e-05	0.00259516	glutathione S-transferase, putative, expressed
LOC_Os02g50940	LOC_Os02g50940.1	Chr2:31145201-31146139	101.001	55.3622	-0.867395	-3.58401	5e-05	0.00259516	NHL repeat-containing protein, putative, expressed
LOC_Os03g51390	LOC_Os03g51390.1	Chr3:29401949-29403115	19.0172	10.4268	-0.867005	-3.23873	5e-05	0.00259516	expressed protein
LOC_Os02g35329	LOC_Os02g35329.1	Chr2:21250125-21251323	11.0683	6.07009	-0.866644	-3.36102	5e-05	0.00259516	RING-H2 finger protein ATL3F, putative, expressed
LOC_Os02g09810	LOC_Os02g09810.1	Chr2:5058715-5061965	9.44033	5.18111	-0.865576	-2.06317	0.00125	0.0359602	amino acid transporter, putative, expressed
LOC_Os04g09680	LOC_Os04g09680.1	Chr4:5194001-5194949	14.0369	7.70842	-0.86472	-2.71213	5e-05	0.00259516	caffeic acid 3-O-methyltransferase, putative, expressed
LOC_Os02g37120	LOC_Os02g37120.1	Chr2:22436070-22440885	3.60895	1.98236	-0.864361	-2.07514	0.0017	0.0449833	expressed protein
LOC_Os10g35950	LOC_Os10g35950.1	Chr10:19213621-19216326	13.3865	7.35413	-0.864147	-3.57273	5e-05	0.00259516	transferase family protein, putative, expressed
LOC_Os09g37834	LOC_Os09g37834.1	Chr9:21797657-21801244	1.63181	0.896601	-0.863938	-2.12574	0.0013	0.0369925	serine/threonine-protein kinase receptor precursor, putative, expressed
LOC_Os03g24730	LOC_Os03g24730.1	Chr3:14094379-14097988	4.88163	2.68233	-0.863875	-3.03124	5e-05	0.00259516	expressed protein
LOC_Os11g37940	LOC_Os11g37940.1	Chr11:22498497-22500491	118.079	64.896	-0.863545	-2.79057	5e-05	0.00259516	WIP2 - Wound-induced protein precursor, expressed
LOC_Os06g45570	LOC_Os06g45570.1	Chr6:27594624-27595564	57.4587	31.59	-0.863055	-3.48859	5e-05	0.00259516	VQ domain containing protein, putative, expressed
LOC_Os02g36880	LOC_Os02g36880.1	Chr2:22258832-22260681	26.0126	14.3089	-0.862299	-2.29664	0.00185	0.0478345	No apical meristem protein, putative, expressed
LOC_Os09g29510	LOC_Os09g29510.1	Chr9:17949935-17954035	2.78182	1.53024	-0.862266	-2.08897	0.0011	0.0325854	OsWAK80 - OsWAK receptor-like protein kinase, expressed
LOC_Os10g18099	LOC_Os10g18099.1	Chr10:9184624-9192018	46.9344	25.8544	-0.860237	-3.01006	5e-05	0.00259516	WRKY18, expressed
LOC_Os10g33170	LOC_Os10g33170.1	Chr10:17374443-17379041	9.91724	5.46403	-0.859973	-3.15421	5e-05	0.00259516	POT domain containing peptide transporter, putative, expressed
LOC_Os03g57680	LOC_Os03g57680.1	Chr3:32869481-32877206	1.1107	0.612038	-0.859776	-2.15012	0.0013	0.0369925	aldehyde oxidase, putative, expressed
LOC_Os01g37810	LOC_Os01g37810.1	Chr1:21150418-21151081	9.86433	5.43772	-0.859221	-2.54894	0.00075	0.024297	expressed protein
LOC_Os04g57130	LOC_Os04g57130.1	Chr4:34038354-34039430	13.6775	7.54198	-0.858786	-2.65464	0.00015	0.00658227	dirigent-like protein pDIR17, putative, expressed
LOC_Os03g60540	LOC_Os03g60540.1	Chr3:34410861-34411422	12.3119	6.79218	-0.858111	-2.65271	0.00065	0.0217806	ZOS3-20 - C2H2 zinc finger protein, expressed
LOC_Os12g15680	LOC_Os12g15680.1	Chr12:8960776-8964018	12.8271	7.08182	-0.857005	-3.02274	5e-05	0.00259516	laccase precursor protein, putative, expressed
LOC_Os02g37160	LOC_Os02g37160.1	Chr2:22468179-22469788	55.0204	30.381	-0.856797	-3.14322	5e-05	0.00259516	heavy metal transport/detoxification protein, putative, expressed
LOC_Os03g09070	LOC_Os03g09070.1	Chr3:4701963-4705495	2.54226	1.40418	-0.856386	-2.47789	0.00055	0.0190348	leucine rich repeat domain containing protein, putative, expressed
LOC_Os05g41760	LOC_Os05g41760.1	Chr5:24427884-24428869	16.0465	8.87976	-0.853666	-3.06958	5e-05	0.00259516	AP2 domain containing protein, expressed
LOC_Os02g33820	LOC_Os02g33820.1	Chr2:20165588-20166668	275.525	152.583	-0.852591	-2.76771	5e-05	0.00259516	abscisic stress-ripening, putative, expressed
LOC_Os01g57770	LOC_Os01g57770.1	Chr1:33409652-33415577	131.863	73.1276	-0.85055	-3.02019	5e-05	0.00259516	OsPOP4 - Putative Prolyl Oligopeptidase homologue, expressed
LOC_Os02g44990	LOC_Os02g44990.1	Chr2:27248696-27251470	16.4031	9.10138	-0.849812	-2.94336	5e-05	0.00259516	OsFBDUF13 - F-box and DUF domain containing protein, expressed
LOC_Os10g41060	LOC_Os10g41060.1	Chr10:22055013-22058223	8.26269	4.58611	-0.849339	-2.60269	5e-05	0.00259516	expressed protein
LOC_Os08g09000	LOC_Os08g09000.1	Chr8:5238998-5240148	36.992	20.5349	-0.849138	-2.49365	0.0001	0.00475937	Cupin domain containing protein, expressed
LOC_Os09g37180	LOC_Os09g37180.1	Chr9:21450579-21452648	13.4088	7.46435	-0.845096	-3.24404	5e-05	0.00259516	transferase family protein, putative, expressed
LOC_Os03g29410	LOC_Os03g29410.1	Chr3:16749299-16754225	6.24734	3.4799	-0.844196	-2.67179	0.00015	0.00658227	tyrosine protein kinase domain containing protein, putative, expressed
LOC_Os06g01350	LOC_Os06g01350.1	Chr6:212912-214728	12.9858	7.23386	-0.844098	-3.1153	5e-05	0.00259516	transferase family protein, putative, expressed
LOC_Os06g30030	LOC_Os06g30030.1	Chr6:17285057-17286048	23.7909	13.2549	-0.84388	-3.43346	5e-05	0.00259516	DUF617 domain containing protein, expressed
LOC_Os11g17014	LOC_Os11g17014.1	Chr11:9423620-9432595	4.76538	2.65576	-0.843469	-2.46311	5e-05	0.00259516	NB-ARC domain containing protein, expressed
LOC_Os03g55776	LOC_Os03g55776.1	Chr3:31757958-31758807	14.9535	8.34258	-0.841921	-2.37781	0.0003	0.0116387	expressed protein
LOC_Os01g01340	LOC_Os01g01340.2	Chr1:168469-170389	17.1105	9.55142	-0.841093	-2.51935	5e-05	0.00259516	light-induced protein 1-like, putative, expressed
LOC_Os02g57790	LOC_Os02g57790.1	Chr2:35389603-35390587	13.8551	7.73465	-0.841014	-2.97767	0.00015	0.00658227	ZOS2-19 - C2H2 zinc finger protein, expressed
LOC_Os10g33780	LOC_Os10g33780.1	Chr10:17888296-17889724	8.81226	4.92452	-0.83953	-3.04094	0.0002	0.00833755	DUF640 domain containing protein, putative, expressed
LOC_Os03g10478	LOC_Os03g10478.1	Chr3:5331109-5335911	31.0722	17.3668	-0.839292	-3.23245	5e-05	0.00259516	glycosyl hydrolase family 10 protein, putative, expressed
LOC_Os03g56500	LOC_Os03g56500.1	Chr3:32193319-32195091	4.75089	2.6555	-0.839215	-2.81397	0.00035	0.0132424	expressed protein
LOC_Os10g39680	LOC_Os10g39680.1	Chr10:21205699-21207611	15.0121	8.3959	-0.838369	-2.76227	5e-05	0.00259516	CHIT14 - Chitinase family protein precursor, expressed
LOC_Os11g44810	LOC_Os11g44810.3	Chr11:27116363-27118009	1057.14	591.327	-0.838132	-2.27157	0.0008	0.0255024	auxin-repressed protein, putative, expressed
LOC_Os01g72530	LOC_Os01g72530.1	Chr1:42073983-42074982	119.11	66.6903	-0.836749	-2.8878	5e-05	0.00259516	OsCML31 - Calmodulin-related calcium sensor protein, expressed
LOC_Os04g37430	LOC_Os04g37430.1	Chr4:22305063-22309320	8.18532	4.58311	-0.836711	-3.28792	5e-05	0.00259516	lipoxygenase protein, putative, expressed
LOC_Os06g43470	LOC_Os06g43470.1	Chr6:26123166-26124150	11.6186	6.50809	-0.836133	-2.85456	0.0002	0.00833755	cytochrome P450 71A9, putative, expressed
LOC_Os10g30560	LOC_Os10g30560.1	Chr10:15893748-15902927	28.5606	16.0013	-0.835838	-3.43648	5e-05	0.00259516	UDP-glucoronosyl and UDP-glucosyl transferase domain containing protein, expressed
LOC_Os03g47200	LOC_Os03g47200.1	Chr3:26716285-26716756	13.4285	7.52552	-0.83544	-2.29749	0.0019	0.0486609	bZIP transcription factor domain containing protein, expressed
LOC_Os01g10870	LOC_Os01g10870.1	Chr1:5799606-5801142	4.02721	2.25733	-0.835163	-2.56758	0.00035	0.0132424	CAMK_KIN1/SNF1/Nim1_like.7 - CAMK includes calcium/calmodulin depedent protein kinases, expressed
LOC_Os01g32670	LOC_Os01g32670.1	Chr1:17911522-17912150	10.453	5.8597	-0.835024	-2.41804	0.0015	0.0409433	expressed protein
LOC_Os03g49524	LOC_Os03g49524.1	Chr3:28193784-28196514	2.89057	1.62153	-0.833998	-2.55838	0.00055	0.0190348	anthocyanidin 3-O-glucosyltransferase, putative, expressed
LOC_Os05g31620	LOC_Os05g31620.1	Chr5:18406479-18407458	80.965	45.4229	-0.83388	-3.35537	5e-05	0.00259516	OsCML15 - Calmodulin-related calcium sensor protein, expressed
LOC_Os03g45390	LOC_Os03g45390.1	Chr3:25624206-25627079	5.97604	3.35787	-0.831645	-2.81277	0.00015	0.00658227	glucan endo-1,3-beta-glucosidase precursor, putative, expressed
LOC_Os10g34930	LOC_Os10g34930.1	Chr10:18640396-18641937	12.9499	7.27652	-0.831623	-2.6491	5e-05	0.00259516	secretory protein, putative, expressed
LOC_Os05g34030	LOC_Os05g34030.1	Chr5:20099149-20101168	5.28064	2.96779	-0.831325	-2.81456	5e-05	0.00259516	peptide transporter PTR2, putative, expressed
LOC_Os11g31090	LOC_Os11g31090.1	Chr11:18092964-18095638	233.746	131.371	-0.831291	-3.02244	0.00015	0.00658227	transferase family protein, putative, expressed
LOC_Os03g58230	LOC_Os03g58230.1	Chr3:33169839-33172105	32.2886	18.1547	-0.830684	-3.08005	5e-05	0.00259516	plant-specific domain TIGR01615 family protein, expressed
LOC_Os11g07590	LOC_Os11g07590.1	Chr11:3848117-3848660	8.75176	4.92207	-0.830308	-2.28744	0.0014	0.0388968	expressed protein
LOC_Os02g10880	LOC_Os02g10880.1	Chr2:5775948-5777385	34.1538	19.2091	-0.830251	-3.53511	5e-05	0.00259516	UDP-glucoronosyl and UDP-glucosyl transferase domain containing protein, expressed
LOC_Os01g24560	LOC_Os01g24560.1	Chr1:13842271-13843749	47.0299	26.4611	-0.829704	-3.01361	5e-05	0.00259516	fruit bromelain precursor, putative, expressed
LOC_Os04g45810	LOC_Os04g45810.1	Chr4:27124165-27125512	6.18988	3.48367	-0.829305	-2.46774	0.00035	0.0132424	homeobox associated leucine zipper, putative, expressed
LOC_Os10g35500	LOC_Os10g35500.2	Chr10:18994567-18996816	13.136	7.39652	-0.828612	-2.86275	0.0001	0.00475937	epoxide hydrolase, putative, expressed
LOC_Os03g25030	LOC_Os03g25030.1	Chr3:14289591-14293316	86.8301	48.8929	-0.828571	-2.71865	5e-05	0.00259516	GDSL-like lipase/acylhydrolase, putative, expressed
LOC_Os06g08350	LOC_Os06g08350.1	Chr6:4051267-4052804	14.8714	8.37982	-0.82755	-3.34672	0.0001	0.00475937	expressed protein
LOC_Os09g34214	LOC_Os09g34214.1	Chr9:20196707-20203852	11.0876	6.24831	-0.827408	-3.21258	0.0002	0.00833755	UDP-glucoronosyl and UDP-glucosyl transferase domain containing protein, expressed
LOC_Os07g07790	LOC_Os07g07790.1	Chr7:3910567-3911638	256.215	144.674	-0.824547	-2.96124	5e-05	0.00259516	LTPL75 - Protease inhibitor/seed storage/LTP family protein precursor, expressed
LOC_Os04g46220	LOC_Os04g46220.1	Chr4:27370861-27373629	52.7396	29.7845	-0.824327	-2.8165	5e-05	0.00259516	ethylene-responsive transcription factor, putative, expressed
LOC_Os07g48870	LOC_Os07g48870.1	Chr7:29242087-29243628	2.7553	1.55695	-0.823485	-2.07162	0.0018	0.0469254	MYB family transcription factor, putative, expressed
LOC_Os05g36140	LOC_Os05g36140.1	Chr5:21425049-21426009	28.9849	16.3975	-0.821826	-2.8012	0.0001	0.00475937	expressed protein
LOC_Os06g06000	LOC_Os06g06000.1	Chr6:2759257-2762127	33.837	19.145	-0.821632	-2.88773	5e-05	0.00259516	expressed protein
LOC_Os05g05640	LOC_Os05g05640.1	Chr5:2803690-2804985	16.144	9.13491	-0.821535	-2.73005	0.0001	0.00475937	pectinesterase inhibitor domain containing protein, putative, expressed
LOC_Os01g62760	LOC_Os01g62760.1	Chr1:36343947-36346078	66.3808	37.5838	-0.820657	-2.87005	5e-05	0.00259516	protein phosphatase 2C, putative, expressed
LOC_Os12g04150	LOC_Os12g04150.1	Chr12:1745256-1746594	21.0968	11.9474	-0.820322	-3.22277	5e-05	0.00259516	alpha/beta hydrolase fold, putative, expressed
LOC_Os01g10830	LOC_Os01g10830.1	Chr1:5773299-5774192	20.6713	11.7165	-0.819088	-3.14848	5e-05	0.00259516	carnitine racemase like protein, putative, expressed
LOC_Os03g15270	LOC_Os03g15270.1	Chr3:8352020-8353723	26.748	15.1664	-0.818555	-3.28714	5e-05	0.00259516	gibberellin receptor GID1L2, putative, expressed
LOC_Os04g35750	LOC_Os04g35750.1	Chr4:21791506-21792300	80.1849	45.4682	-0.818473	-3.0824	5e-05	0.00259516	expressed protein
LOC_Os01g01710	LOC_Os01g01710.1	Chr1:374727-380716	17.0419	9.66508	-0.818234	-2.55311	5e-05	0.00259516	1-deoxy-D-xylulose 5-phosphate reductoisomerase, chloroplast precursor, putative, expressed
LOC_Os07g32010	LOC_Os07g32010.1	Chr7:19037667-19039618	9.41195	5.34428	-0.816496	-3.08793	5e-05	0.00259516	UDP-glucoronosyl and UDP-glucosyl transferase domain containing protein, expressed
LOC_Os09g29300	LOC_Os09g29300.1	Chr9:17785709-17786711	11.363	6.4526	-0.816392	-3.05851	0.0004	0.014733	clathrin assembly protein, putative, expressed
LOC_Os08g43440	LOC_Os08g43440.1	Chr8:27479060-27481168	8.07969	4.59366	-0.814655	-2.82075	5e-05	0.00259516	cytochrome P450, putative, expressed
LOC_Os09g28280	LOC_Os09g28280.1	Chr9:17171656-17172815	13.6114	7.73879	-0.814637	-2.71158	5e-05	0.00259516	gibberellin receptor GID1L2, putative, expressed
LOC_Os02g50470	LOC_Os02g50470.1	Chr2:30813481-30814721	4.17136	2.37335	-0.813595	-2.44195	0.00185	0.0478345	expressed protein
LOC_Os08g37660	LOC_Os08g37660.1	Chr8:23853215-23854479	43.1823	24.5973	-0.811936	-2.73718	5e-05	0.00259516	plastocyanin-like domain containing protein, putative, expressed
LOC_Os02g43790	LOC_Os02g43790.1	Chr2:26422181-26423485	70.8089	40.3391	-0.811751	-3.24406	5e-05	0.00259516	ethylene-responsive transcription factor, putative, expressed
LOC_Os07g06850	LOC_Os07g06850.1	Chr7:3344779-3346557	5.72206	3.26044	-0.81147	-2.54831	0.00045	0.016191	gibberellin receptor GID1L2, putative, expressed
LOC_Os01g19880	LOC_Os01g19880.1	Chr1:11283363-11284127	47.6577	27.1576	-0.81135	-3.14268	5e-05	0.00259516	expressed protein
LOC_Os04g31610	LOC_Os04g31610.1	Chr4:18905454-18907157	16.6068	9.47182	-0.810064	-3.55619	5e-05	0.00259516	OsFBO3 - F-box and other domain containing protein, expressed
LOC_Os03g08170	LOC_Os03g08170.1	Chr3:4173177-4179255	30.0337	17.1402	-0.809203	-2.88565	5e-05	0.00259516	protein kinase APK1B, chloroplast precursor, putative, expressed
LOC_Os11g47550	LOC_Os11g47550.1	Chr11:28735981-28737159	3.77794	2.15644	-0.808949	-2.06361	0.0017	0.0449833	glycosyl hydrolase, putative, expressed
LOC_Os01g03130	LOC_Os01g03130.1	Chr1:1217005-1218122	13.2754	7.5828	-0.807952	-2.56511	0.00045	0.016191	expressed protein
LOC_Os05g38350	LOC_Os05g38350.1	Chr5:22481302-22484545	20.3135	11.6071	-0.80743	-3.27649	0.0001	0.00475937	glycerol-3-phosphate acyltransferase 8, putative, expressed
LOC_Os06g04220	LOC_Os06g04220.1	Chr6:1780471-1781052	16.0598	9.19362	-0.804747	-2.31462	0.00105	0.0314188	expressed protein
LOC_Os01g57030	LOC_Os01g57030.1	Chr1:32945016-32945552	79.6811	45.6385	-0.803984	-3.07509	5e-05	0.00259516	expressed protein
LOC_Os09g20460	LOC_Os09g20460.1	Chr9:12319371-12321209	9.42995	5.40128	-0.803948	-3.08694	0.00025	0.0100299	VQ domain containing protein, putative, expressed
LOC_Os11g34080	LOC_Os11g34080.1	Chr11:19939597-19940629	31.8131	18.2274	-0.80351	-3.38171	5e-05	0.00259516	expressed protein
LOC_Os01g49160	LOC_Os01g49160.1	Chr1:28249919-28251516	18.0233	10.3281	-0.803281	-2.97913	5e-05	0.00259516	MYB family transcription factor, putative, expressed
LOC_Os02g42450	LOC_Os02g42450.1	Chr2:25539457-25540426	57.0719	32.7192	-0.802645	-2.8035	5e-05	0.00259516	RIPER1 - Ripening-related family protein precursor, expressed
LOC_Os01g52130	LOC_Os01g52130.1	Chr1:29987910-29994141	7.16007	4.10721	-0.801814	-2.59497	5e-05	0.00259516	sulfate transporter, putative, expressed
LOC_Os02g35020	LOC_Os02g35020.1	Chr2:21014446-21017951	5.59569	3.2113	-0.801159	-2.96098	0.00015	0.00658227	glycosyl transferase, putative, expressed
LOC_Os04g42760	LOC_Os04g42760.1	Chr4:25307142-25308653	38.3634	22.0458	-0.79923	-3.35777	5e-05	0.00259516	sialyltransferase family domain containing protein, expressed
LOC_Os11g13570	LOC_Os11g13570.1	Chr11:7437634-7439156	30.5578	17.5625	-0.799042	-3.34064	5e-05	0.00259516	gibberellin receptor GID1L2, putative, expressed
LOC_Os07g39520	LOC_Os07g39520.1	Chr7:23677862-23679948	29.9846	17.2362	-0.798774	-3.19703	5e-05	0.00259516	STE_PAK_Ste20_Slob_Wnk.5 - STE kinases include homologs to sterile 7, sterile 11 and sterile 20 from yeast, expressed
LOC_Os10g28120	LOC_Os10g28120.1	Chr10:14602522-14603702	42.2424	24.2855	-0.798599	-2.93771	5e-05	0.00259516	glycosyl hydrolase, putative, expressed
LOC_Os02g09990	LOC_Os02g09990.1	Chr2:5193973-5195290	18.1466	10.4344	-0.79836	-2.59026	0.00015	0.00658227	expressed protein
LOC_Os03g44190	LOC_Os03g44190.1	Chr3:24833914-24835229	7.71981	4.44054	-0.79783	-2.69037	0.0003	0.0116387	expressed protein
LOC_Os11g15250	LOC_Os11g15250.1	Chr11:8612738-8613124	84.7504	48.7771	-0.797017	-2.42711	0.0001	0.00475937	THION31 - Plant thionin family protein precursor, expressed
LOC_Os10g38640	LOC_Os10g38640.1	Chr10:20603759-20604590	13.0328	7.50817	-0.795615	-2.38712	0.00055	0.0190348	glutathione S-transferase, putative, expressed
LOC_Os01g55510	LOC_Os01g55510.1	Chr1:31981930-31982832	14.697	8.46796	-0.795439	-2.27695	0.0006	0.0204185	dynein light chain type 1 domain containing protein, expressed
LOC_Os11g25780	LOC_Os11g25780.1	Chr11:14705214-14714572	12.2785	7.0745	-0.795434	-2.62275	0.0002	0.00833755	PB1 domain containing protein, expressed
LOC_Os07g36210	LOC_Os07g36210.1	Chr7:21633804-21636606	97.3595	56.1236	-0.794714	-3.14147	0.0001	0.00475937	expressed protein
LOC_Os10g38740	LOC_Os10g38740.1	Chr10:20633311-20634954	17.3092	9.97873	-0.794609	-2.75399	0.00015	0.00658227	glutathione S-transferase, putative, expressed
LOC_Os01g45720	LOC_Os01g45720.1	Chr1:25957706-25958698	234.018	135.086	-0.792741	-2.7297	0.00015	0.00658227	expressed protein
LOC_Os05g08900	LOC_Os05g08900.1	Chr5:4925211-4928175	25.1814	14.5387	-0.792466	-2.60054	0.0001	0.00475937	expressed protein
LOC_Os06g40170	LOC_Os06g40170.1	Chr6:23908917-23913797	5.64274	3.2586	-0.792143	-2.87675	0.0002	0.00833755	phospholipase D, putative, expressed
LOC_Os06g11240	LOC_Os06g11240.1	Chr6:5894720-5896352	10.1884	5.88547	-0.791699	-2.65497	0.00015	0.00658227	12-oxophytodienoate reductase, putative, expressed
LOC_Os05g44300	LOC_Os05g44300.1	Chr5:25776475-25778593	6.88773	3.98108	-0.79087	-2.5331	0.00045	0.016191	plant-specific domain TIGR01615 family protein, expressed
LOC_Os04g40470	LOC_Os04g40470.1	Chr4:24049069-24051142	8.28323	4.79636	-0.788254	-2.92727	5e-05	0.00259516	cytochrome P450, putative, expressed
LOC_Os08g37370	LOC_Os08g37370.1	Chr8:23613090-23614707	208.271	120.621	-0.787976	-2.75936	0.0003	0.0116387	mitochondrial carrier protein, putative, expressed
LOC_Os02g36414	LOC_Os02g36414.1	Chr2:21995375-22002735	35.7817	20.7248	-0.787869	-2.94527	5e-05	0.00259516	transporter family protein, putative, expressed
LOC_Os01g63480	LOC_Os01g63480.1	Chr1:36794889-36797406	25.8566	14.9784	-0.787645	-3.06291	5e-05	0.00259516	transferase family protein, putative, expressed
LOC_Os01g12270	LOC_Os01g12270.1	Chr1:6704402-6704666	95.7053	55.4578	-0.787209	-2.47537	0.00015	0.00658227	expressed protein
LOC_Os12g24020	LOC_Os12g24020.2	Chr12:13657098-13658780	43.6133	25.2844	-0.786521	-2.54551	5e-05	0.00259516	rhodanese-like domain containing protein, putative, expressed
LOC_Os04g37490	LOC_Os04g37490.1	Chr4:22323859-22326907	6.32282	3.66911	-0.785136	-2.42378	0.00035	0.0132424	oxidoreductase, aldo/keto reductase family protein, putative, expressed
LOC_Os09g33490	LOC_Os09g33490.1	Chr9:19749084-19750944	16.7428	9.71874	-0.784702	-2.70053	5e-05	0.00259516	no apical meristem protein, putative, expressed
LOC_Os02g52670	LOC_Os02g52670.1	Chr2:32204391-32205335	13.0477	7.57872	-0.783765	-2.85635	0.00095	0.0291298	AP2 domain containing protein, expressed
LOC_Os07g16970	LOC_Os07g16970.1	Chr7:9982581-9988552	4.39324	2.55239	-0.783435	-1.97206	0.00185	0.0478345	rab GDP dissociation inhibitor alpha, putative, expressed
LOC_Os02g46860	LOC_Os02g46860.1	Chr2:28585302-28587981	19.7723	11.4904	-0.783057	-2.74914	0.00015	0.00658227	oligopeptide transporter 4, putative, expressed
LOC_Os07g39530	LOC_Os07g39530.1	Chr7:23685397-23688468	12.7412	7.40945	-0.782065	-2.93695	5e-05	0.00259516	BTBN16 - Bric-a-Brac, Tramtrack, Broad Complex BTB domain with non-phototropic hypocotyl 3 NPH3 domain, expressed
LOC_Os06g11450	LOC_Os06g11450.1	Chr6:6058725-6060541	8.19372	4.76687	-0.781478	-2.94603	0.0003	0.0116387	zinc finger, C3HC4 type domain containing protein, expressed
LOC_Os05g49940	LOC_Os05g49940.1	Chr5:28647464-28648244	9.65603	5.61818	-0.781327	-2.41015	0.0018	0.0469254	expressed protein
LOC_Os10g34920	LOC_Os10g34920.1	Chr10:18637488-18638521	8.23771	4.79889	-0.779544	-2.55416	0.00055	0.0190348	secretory protein, putative, expressed
LOC_Os08g24790	LOC_Os08g24790.1	Chr8:15008762-15009754	58.0583	33.8237	-0.779468	-2.8712	5e-05	0.00259516	AIR12, putative, expressed
LOC_Os05g46510	LOC_Os05g46510.1	Chr5:26940097-26943353	4.80365	2.80186	-0.777745	-2.33687	0.00075	0.024297	polygalacturonase, putative, expressed
LOC_Os01g04580	LOC_Os01g04580.1	Chr1:2053582-2057638	15.9141	9.29145	-0.776333	-2.89578	5e-05	0.00259516	Ser/Thr protein kinase, putative, expressed
LOC_Os02g36940	LOC_Os02g36940.1	Chr2:22311832-22313162	37.89	22.1283	-0.775922	-2.72513	5e-05	0.00259516	uncharacterized Cys-rich domain containing protein, putative, expressed
LOC_Os07g46852	LOC_Os07g46852.3	Chr7:28004857-28006379	21.2083	12.3875	-0.775745	-2.40138	0.00025	0.0100299	sex determination protein tasselseed-2, putative, expressed
LOC_Os09g23550	LOC_Os09g23550.1	Chr9:13994540-13996756	7.90621	4.62212	-0.774432	-2.38016	0.001	0.0303284	dehydrogenase, putative, expressed
LOC_Os05g10414	LOC_Os05g10414.1	Chr5:5673408-5674042	123.318	72.1181	-0.773951	-3.08444	5e-05	0.00259516	expressed protein
LOC_Os02g45660	LOC_Os02g45660.1	Chr2:27773365-27775510	26.0654	15.2439	-0.7739	-2.60895	5e-05	0.00259516	2-C-methyl-D-erythritol 2,4-cyclodiphosphate synthase, chloroplast precursor, putative, expressed
LOC_Os02g41840	LOC_Os02g41840.1	Chr2:25153198-25154265	15.7615	9.21839	-0.773816	-2.66606	0.0003	0.0116387	DUF584 domain containing protein, putative, expressed
LOC_Os02g07930	LOC_Os02g07930.1	Chr2:4149769-4151244	6.1512	3.59801	-0.77367	-2.48167	0.0008	0.0255024	B-box zinc finger family protein, putative, expressed
LOC_Os01g71380	LOC_Os01g71380.1	Chr1:41365159-41366570	62.5049	36.5992	-0.772158	-2.80744	5e-05	0.00259516	glycosyl hydrolases family 17, putative, expressed
LOC_Os09g39770	LOC_Os09g39770.1	Chr9:22804667-22807049	85.6634	50.2021	-0.770931	-2.80339	0.0001	0.00475937	C2 domain containing protein, putative, expressed
LOC_Os10g03390	LOC_Os10g03390.1	Chr10:1444001-1445321	11.2982	6.62326	-0.770477	-2.51972	0.0003	0.0116387	transferase family protein, putative, expressed
LOC_Os03g14050	LOC_Os03g14050.2	Chr3:7626454-7629682	18.5423	10.873	-0.770073	-2.46437	0.00065	0.0217806	thaumatin-like protein 1 precursor, putative, expressed
LOC_Os07g07860	LOC_Os07g07860.1	Chr7:3947967-3949371	52.9526	31.055	-0.769878	-2.98985	0.0001	0.00475937	LTPL76 - Protease inhibitor/seed storage/LTP family protein precursor, expressed
LOC_Os05g44060	LOC_Os05g44060.1	Chr5:25624022-25624868	15.7327	9.23121	-0.769174	-2.70373	0.0007	0.0231015	expressed protein
LOC_Os01g13210	LOC_Os01g13210.1	Chr1:7363642-7366111	174.755	102.633	-0.767842	-2.3621	0.0002	0.00833755	salt stress root protein RS1, putative, expressed
LOC_Os03g16390	LOC_Os03g16390.1	Chr3:9039562-9041499	4.27961	2.51687	-0.765848	-2.49015	0.00065	0.0217806	avr9/Cf-9 rapidly elicited protein, putative, expressed
LOC_Os02g33680	LOC_Os02g33680.1	Chr2:20082158-20083676	19.3405	11.3788	-0.765278	-3.32736	0.0002	0.00833755	U-box domain containing protein, expressed
LOC_Os08g24750	LOC_Os08g24750.1	Chr8:14976006-14978065	3.64123	2.14367	-0.764339	-2.40673	0.00125	0.0359602	xyloglucan fucosyltransferase, putative, expressed
LOC_Os02g54254	LOC_Os02g54254.1	Chr2:33253086-33266582	13.43	7.90752	-0.764162	-2.50741	0.0001	0.00475937	saccharopine dehydrogenase, putative, expressed
LOC_Os01g64360	LOC_Os01g64360.1	Chr1:37358203-37359596	9.47342	5.5781	-0.764111	-2.55059	0.0006	0.0204185	MYB family transcription factor, putative, expressed
LOC_Os01g67030	LOC_Os01g67030.1	Chr1:38924788-38926508	8.88003	5.23047	-0.763623	-2.67265	0.00035	0.0132424	auxin-responsive protein, putative, expressed
LOC_Os06g46030	LOC_Os06g46030.1	Chr6:27904548-27906635	11.4435	6.74146	-0.763395	-2.78467	0.00025	0.0100299	DUF640 domain containing protein, putative, expressed
LOC_Os09g11460	LOC_Os09g11460.1	Chr9:6387890-6389789	23.3879	13.7806	-0.763127	-2.69302	5e-05	0.00259516	AP2 domain containing protein, expressed
LOC_Os03g42630	LOC_Os03g42630.1	Chr3:23734579-23736564	6.02369	3.55227	-0.761905	-2.37236	0.0009	0.027914	No apical meristem protein, putative, expressed
LOC_Os04g41160	LOC_Os04g41160.1	Chr4:24416320-24418474	32.1407	18.9624	-0.761263	-2.95779	0.0001	0.00475937	protein kinase, putative, expressed
LOC_Os03g62230	LOC_Os03g62230.1	Chr3:35251281-35252606	5.58334	3.29467	-0.760995	-2.36106	0.0014	0.0388968	ZOS3-24 - C2H2 zinc finger protein, expressed
LOC_Os01g66120	LOC_Os01g66120.3	Chr1:38398516-38401533	79.8749	47.1393	-0.760814	-2.53284	0.00025	0.0100299	No apical meristem protein, putative, expressed
LOC_Os01g24550	LOC_Os01g24550.1	Chr1:13837905-13839339	16.57	9.78245	-0.760308	-2.65151	5e-05	0.00259516	fruit bromelain precursor, putative, expressed
LOC_Os08g34790	LOC_Os08g34790.1	Chr8:21869306-21875498	26.2197	15.4828	-0.759987	-2.72127	0.00015	0.00658227	AMP-binding domain containing protein, expressed
LOC_Os12g43640	LOC_Os12g43640.1	Chr12:27109019-27112543	22.4432	13.265	-0.758656	-2.89529	0.0001	0.00475937	receptor-like protein kinase HAIKU2 precursor, putative, expressed
LOC_Os06g35060	LOC_Os06g35060.1	Chr6:20404295-20405495	27.4666	16.2341	-0.758649	-2.69964	0.0002	0.00833755	heavy metal-associated domain containing protein, expressed
LOC_Os03g47530	LOC_Os03g47530.1	Chr3:26878141-26879719	29.411	17.3845	-0.75855	-2.9231	0.00025	0.0100299	glycosyl transferase 8 domain containing protein, putative, expressed
LOC_Os07g05640	LOC_Os07g05640.1	Chr7:2686436-2689917	7.27702	4.30196	-0.758353	-2.73216	0.0003	0.0116387	transporter family protein, putative, expressed
LOC_Os05g09440	LOC_Os05g09440.1	Chr5:5293554-5297419	10.0804	5.95994	-0.758182	-2.55508	5e-05	0.00259516	NADP-dependent malic enzyme, chloroplast precursor, putative, expressed
LOC_Os04g27980	LOC_Os04g27980.1	Chr4:16519830-16521452	6.96958	4.12196	-0.757743	-2.50638	0.00135	0.037991	glycosyl hydrolase, putative, expressed
LOC_Os01g68650	LOC_Os01g68650.1	Chr1:39866337-39867460	40.9382	24.2192	-0.757298	-3.31865	5e-05	0.00259516	plant-specific domain TIGR01615 family protein, expressed
LOC_Os01g40560	LOC_Os01g40560.1	Chr1:22906442-22907811	208.489	123.52	-0.755229	-3.02509	0.0001	0.00475937	hypersensitive-induced response protein, putative, expressed
LOC_Os04g53810	LOC_Os04g53810.1	Chr4:32063704-32065859	11.1923	6.63243	-0.754894	-2.46924	0.0002	0.00833755	leucoanthocyanidin reductase, putative, expressed
LOC_Os05g27780	LOC_Os05g27780.1	Chr5:16178541-16179709	53.6998	31.8428	-0.753952	-2.76542	5e-05	0.00259516	expressed protein
LOC_Os01g09260	LOC_Os01g09260.1	Chr1:4697313-4699792	6.18021	3.66551	-0.753641	-2.85457	0.00075	0.024297	cytokinin dehydrogenase precursor, putative, expressed
LOC_Os01g58860	LOC_Os01g58860.1	Chr1:34003663-34006460	5.00627	2.96926	-0.753636	-2.16102	0.00125	0.0359602	auxin efflux carrier component, putative, expressed
LOC_Os03g13140	LOC_Os03g13140.1	Chr3:7092738-7094015	63.9589	37.9696	-0.752301	-2.42186	0.00015	0.00658227	non-symbiotic hemoglobin 2, putative, expressed
LOC_Os02g45780	LOC_Os02g45780.1	Chr2:27886976-27888250	58.6317	34.8132	-0.752049	-2.67859	0.0001	0.00475937	zinc finger, C3HC4 type domain containing protein, expressed
LOC_Os03g55800	LOC_Os03g55800.1	Chr3:31764986-31766985	35.0741	20.828	-0.751886	-3.06809	0.00015	0.00658227	cytochrome P450, putative, expressed
LOC_Os06g45950	LOC_Os06g45950.1	Chr6:27830245-27831317	14.1079	8.38977	-0.749802	-2.63252	0.00045	0.016191	OsSAUR25 - Auxin-responsive SAUR gene family member, expressed
LOC_Os01g27210	LOC_Os01g27210.1	Chr1:15170344-15171860	32.5438	19.3737	-0.748282	-2.63308	5e-05	0.00259516	glutathione S-transferase, putative, expressed
LOC_Os01g52290	LOC_Os01g52290.1	Chr1:30058007-30060963	10.1769	6.06145	-0.747564	-2.58864	0.0001	0.00475937	expressed protein
LOC_Os07g35310	LOC_Os07g35310.1	Chr7:21133027-21140733	5.82092	3.46995	-0.746334	-2.28296	0.0006	0.0204185	TKL_IRAK_DUF26-lc.12 - DUF26 kinases have homology to DUF26 containing loci, expressed
LOC_Os02g02340	LOC_Os02g02340.1	Chr2:775493-778356	36.7194	21.9105	-0.744918	-3.09199	0.00015	0.00658227	glycerol-3-phosphate acyltransferase, putative, expressed
LOC_Os09g31130	LOC_Os09g31130.1	Chr9:18715285-18718864	28.2593	16.8689	-0.74436	-2.68835	5e-05	0.00259516	citrate transporter, putative, expressed
LOC_Os07g23280	LOC_Os07g23280.1	Chr7:13122452-13123103	7.67115	4.57931	-0.744313	-2.24186	0.00115	0.0337936	transposon protein, putative, unclassified, expressed
LOC_Os11g05800	LOC_Os11g05800.1	Chr11:2682642-2687848	22.1584	13.2294	-0.744101	-2.30723	0.00025	0.0100299	HVA22, putative, expressed
LOC_Os05g42210	LOC_Os05g42210.1	Chr5:24676773-24682628	2.56428	1.53099	-0.744084	-2.13321	0.00175	0.0459484	serine/threonine-protein kinase receptor precursor, putative, expressed
LOC_Os06g39880	LOC_Os06g39880.1	Chr6:23704713-23707248	5.29402	3.16201	-0.74352	-2.58489	0.00025	0.0100299	cytochrome P450 72A1, putative, expressed
LOC_Os07g15940	LOC_Os07g15940.1	Chr7:9260543-9262830	3.50081	2.09178	-0.742957	-2.05339	0.00135	0.037991	legume lectins beta domain containing protein, expressed
LOC_Os03g14730	LOC_Os03g14730.1	Chr3:8010853-8012571	12.5558	7.50419	-0.742584	-2.67947	0.00015	0.00658227	gibberellin receptor GID1L2, putative, expressed
LOC_Os06g13180	LOC_Os06g13180.1	Chr6:7224941-7226417	64.0629	38.2944	-0.742356	-3.03219	0.00025	0.0100299	metalloendoproteinase 1 precursor, putative, expressed
LOC_Os11g16960	LOC_Os11g16960.1	Chr11:9407175-9409986	22.9833	13.7404	-0.742161	-2.65891	5e-05	0.00259516	carnitine racemase like protein, putative, expressed
LOC_Os03g46570	LOC_Os03g46570.1	Chr3:26363069-26364417	32.5114	19.4382	-0.742051	-3.15879	0.0002	0.00833755	protein binding protein, putative, expressed
LOC_Os12g29330	LOC_Os12g29330.1	Chr12:17391341-17392732	87.1143	52.0866	-0.741997	-2.8927	0.0001	0.00475937	no apical meristem protein, putative, expressed
LOC_Os10g38489	LOC_Os10g38489.1	Chr10:20553663-20560790	6.65688	3.9806	-0.741859	-2.09783	0.00165	0.0439392	glutathione S-transferase GSTU6, putative, expressed
LOC_Os05g12481	LOC_Os05g12481.1	Chr5:7168813-7169598	52.8072	31.5792	-0.74176	-2.49917	0.0002	0.00833755	expressed protein
LOC_Os05g47810	LOC_Os05g47810.1	Chr5:27403240-27404606	7.20039	4.30845	-0.740906	-2.72894	0.00145	0.0399471	expressed protein
LOC_Os06g48500	LOC_Os06g48500.1	Chr6:29341863-29343967	37.9042	22.7233	-0.738184	-2.14069	0.0014	0.0388968	expressed protein
LOC_Os09g29660	LOC_Os09g29660.1	Chr9:18034120-18039233	32.9445	19.7568	-0.73769	-2.72702	0.0002	0.00833755	white-brown complex homolog protein 11, putative, expressed
LOC_Os01g60170	LOC_Os01g60170.1	Chr1:34801145-34802261	16.6086	9.96585	-0.736862	-2.63594	0.00045	0.016191	DUF567 domain containing protein, putative, expressed
LOC_Os05g09580	LOC_Os05g09580.1	Chr5:5414936-5415206	227.698	136.666	-0.736466	-2.53341	0.00015	0.00658227	expressed protein
LOC_Os11g12810	LOC_Os11g12810.1	Chr11:7255765-7263164	2.07245	1.24416	-0.736163	-2.58158	0.001	0.0303284	sucrose-phosphate synthase, putative, expressed
LOC_Os05g29735	LOC_Os05g29735.1	Chr5:17197737-17198647	13.2313	7.95041	-0.73485	-2.59169	0.00055	0.0190348	expressed protein
LOC_Os05g47670	LOC_Os05g47670.1	Chr5:27317412-27320555	12.0279	7.23052	-0.734218	-2.48985	0.00015	0.00658227	zinc finger, C3HC4 type domain containing protein, expressed
LOC_Os04g45290	LOC_Os04g45290.1	Chr4:26765198-26771893	27.4649	16.5147	-0.733837	-2.65246	0.0001	0.00475937	glycosyl hydrolases, putative, expressed
LOC_Os12g07640	LOC_Os12g07640.1	Chr12:3840736-3842210	21.1644	12.7265	-0.733805	-2.6227	0.00015	0.00658227	MYB family transcription factor, putative, expressed
LOC_Os02g49440	LOC_Os02g49440.1	Chr2:30206963-30208306	16.1744	9.72655	-0.733712	-2.82287	0.0002	0.00833755	dof zinc finger domain containing protein, putative, expressed
LOC_Os08g38960	LOC_Os08g38960.1	Chr8:24621379-24622832	6.73007	4.04915	-0.733002	-2.27821	0.00095	0.0291298	expressed protein
LOC_Os01g64570	LOC_Os01g64570.1	Chr1:37464269-37465484	11.6695	7.02138	-0.732914	-2.74941	0.0006	0.0204185	U-box domain-containing protein, putative, expressed
LOC_Os12g08900	LOC_Os12g08900.1	Chr12:4642209-4647010	13.7039	8.25287	-0.731617	-2.50574	0.0006	0.0204185	expressed protein
LOC_Os12g38300	LOC_Os12g38300.1	Chr12:23515146-23515798	1197.98	721.561	-0.731405	-2.40115	0.0002	0.00833755	metallothionein, putative, expressed
LOC_Os03g20090	LOC_Os03g20090.1	Chr3:11326078-11328322	19.5819	11.7974	-0.731059	-2.72373	0.00025	0.0100299	MYB family transcription factor, putative, expressed
LOC_Os05g51470	LOC_Os05g51470.1	Chr5:29506976-29509972	14.972	9.02348	-0.730509	-2.26928	0.0002	0.00833755	2-aminoethanethiol dioxygenase, putative, expressed
LOC_Os10g34480	LOC_Os10g34480.1	Chr10:18386541-18394398	71.1086	42.8759	-0.729859	-2.42743	0.00065	0.0217806	cytochrome P450, putative, expressed
LOC_Os01g59410	LOC_Os01g59410.1	Chr1:34356639-34357450	29.2496	17.6379	-0.729741	-2.68331	0.00025	0.0100299	VQ motif family protein, expressed
LOC_Os06g39470	LOC_Os06g39470.1	Chr6:23438874-23440545	82.7581	49.9049	-0.729719	-3.2729	0.00015	0.00658227	transferase family protein, putative, expressed
LOC_Os06g33880	LOC_Os06g33880.1	Chr6:19701307-19702378	9.99785	6.03001	-0.729459	-2.22643	0.0012	0.0348277	expressed protein
LOC_Os10g35630	LOC_Os10g35630.1	Chr10:19053651-19056108	125.227	75.5319	-0.72939	-2.91073	0.00125	0.0359602	cystathionin beta synthase protein, putative, expressed
LOC_Os08g35860	LOC_Os08g35860.1	Chr8:22616783-22619732	37.7637	22.7865	-0.728819	-2.94693	0.00015	0.00658227	cytokinin dehydrogenase precursor, putative, expressed
LOC_Os02g43700	LOC_Os02g43700.1	Chr2:26379458-26381683	135.716	81.9793	-0.727261	-2.56896	0.0014	0.0388968	triacylglycerol lipase like protein, putative, expressed
LOC_Os03g53360	LOC_Os03g53360.1	Chr3:30613948-30616157	14.0924	8.51305	-0.727169	-2.99368	0.0003	0.0116387	transferase family protein, putative, expressed
LOC_Os07g09010	LOC_Os07g09010.1	Chr7:4697185-4699622	26.3937	15.9456	-0.727037	-2.79297	0.00025	0.0100299	nodulin, putative, expressed
LOC_Os11g13720	LOC_Os11g13720.1	Chr11:7551978-7552671	22.5985	13.655	-0.726792	-2.57915	0.0008	0.0255024	expressed protein
LOC_Os02g36619	LOC_Os02g36619.1	Chr2:22110120-22117660	8.99685	5.43865	-0.726171	-2.2698	0.0001	0.00475937	exo70 exocyst complex subunit, putative, expressed
LOC_Os03g17350	LOC_Os03g17350.1	Chr3:9654329-9657056	48.3084	29.2249	-0.725076	-2.71969	0.00025	0.0100299	white-brown complex homolog protein, putative, expressed
LOC_Os07g02540	LOC_Os07g02540.1	Chr7:909599-910885	15.7604	9.53563	-0.7249	-2.95385	0.00035	0.0132424	HLS, putative, expressed
LOC_Os02g04130	LOC_Os02g04130.1	Chr2:1799732-1800811	250.941	151.967	-0.72359	-2.89582	0.00075	0.024297	DUF1645 domain containing protein, putative, expressed
LOC_Os01g12160	LOC_Os01g12160.1	Chr1:6624962-6630463	42.9222	25.994	-0.723546	-2.78204	0.00025	0.0100299	OsGH3.3 - Probable indole-3-acetic acid-amido synthetase, expressed
LOC_Os02g09050	LOC_Os02g09050.1	Chr2:4629593-4630173	67.2681	40.7743	-0.722263	-2.79934	0.00025	0.0100299	expressed protein
LOC_Os07g34620	LOC_Os07g34620.1	Chr7:20752214-20754511	23.8728	14.473	-0.722006	-2.90953	0.0001	0.00475937	expressed protein
LOC_Os05g49900	LOC_Os05g49900.1	Chr5:28625169-28627550	5.32574	3.22942	-0.721706	-2.32639	0.0005	0.0176439	3-ketoacyl-CoA synthase, putative, expressed
LOC_Os09g23780	LOC_Os09g23780.1	Chr9:14153040-14154150	11.9166	7.22634	-0.72163	-2.66553	0.0008	0.0255024	expressed protein
LOC_Os06g02250	LOC_Os06g02250.1	Chr6:716818-718014	20.9182	12.6882	-0.721273	-2.55087	0.00015	0.00658227	MYB family transcription factor, putative, expressed
LOC_Os03g49350	LOC_Os03g49350.1	Chr3:28091610-28094613	25.6342	15.5513	-0.721036	-2.71885	0.0002	0.00833755	lipozygenase protein, putative, expressed
LOC_Os03g22170	LOC_Os03g22170.1	Chr3:12713328-12714584	10.3932	6.30784	-0.720416	-2.6103	0.00105	0.0314188	AP2 domain containing protein, expressed
LOC_Os07g45080	LOC_Os07g45080.1	Chr7:26911516-26912446	302.91	183.878	-0.720136	-2.52868	0.00065	0.0217806	expressed protein
LOC_Os03g21060	LOC_Os03g21060.1	Chr3:11973969-11976426	9.48982	5.76125	-0.719997	-2.44867	0.0003	0.0116387	No apical meristem protein, putative, expressed
LOC_Os03g14170	LOC_Os03g14170.1	Chr3:7686703-7688842	27.4971	16.694	-0.719955	-2.6482	0.0002	0.00833755	3-ketoacyl-CoA synthase, putative, expressed
LOC_Os06g40210	LOC_Os06g40210.1	Chr6:23949818-23950694	20.4917	12.4422	-0.7198	-2.46148	0.0007	0.0231015	expressed protein
LOC_Os04g13140	LOC_Os04g13140.1	Chr4:7250357-7251846	116.214	70.5957	-0.719131	-2.713	0.00025	0.0100299	vignain precursor, putative, expressed
LOC_Os03g58890	LOC_Os03g58890.2	Chr3:33522518-33524525	12.2348	7.44759	-0.716145	-1.97944	0.0018	0.0469254	oxidoreductase, putative, expressed
LOC_Os03g08999	LOC_Os03g08999.1	Chr3:4667479-4668917	33.1835	20.2135	-0.715144	-2.55565	0.00025	0.0100299	dehydrogenase, putative, expressed
LOC_Os01g01870	LOC_Os01g01870.1	Chr1:478324-481166	8.84053	5.38874	-0.714187	-2.1749	0.0007	0.0231015	helix-loop-helix DNA-binding domain containing protein, expressed
LOC_Os01g43844	LOC_Os01g43844.1	Chr1:25114080-25118368	26.2246	15.9852	-0.714179	-2.59433	0.0002	0.00833755	cytochrome P450 72A1, putative, expressed
LOC_Os02g09510	LOC_Os02g09510.1	Chr2:4888512-4890159	61.1245	37.2657	-0.713904	-3.06576	0.00045	0.016191	limonoid UDP-glucosyltransferase, putative, expressed
LOC_Os04g37970	LOC_Os04g37970.1	Chr4:22594107-22595839	31.7763	19.3791	-0.71345	-2.82455	0.0005	0.0176439	transporter family protein, putative, expressed
LOC_Os09g24330	LOC_Os09g24330.1	Chr9:14463266-14469434	23.3083	14.2197	-0.712956	-2.962	5e-05	0.00259516	TKL_IRAK_DUF26-lg.2 - DUF26 kinases have homology to DUF26 containing loci, expressed
LOC_Os04g45940	LOC_Os04g45940.1	Chr4:27210156-27211268	172.18	105.067	-0.712608	-2.82513	0.00055	0.0190348	transcription factor like protein, putative, expressed
LOC_Os06g40360	LOC_Os06g40360.1	Chr6:24033672-24036841	56.2065	34.3002	-0.712522	-2.29873	0.0003	0.0116387	OsFBL30 - F-box domain and LRR containing protein, expressed
LOC_Os10g25170	LOC_Os10g25170.1	Chr10:12992048-12993419	35.0704	21.4087	-0.712053	-3.0526	0.00015	0.00658227	AP2 domain containing protein, expressed
LOC_Os09g19300	LOC_Os09g19300.1	Chr9:11550879-11553816	5.99186	3.65816	-0.711886	-2.51606	0.00045	0.016191	retrotransposon protein, putative, unclassified, expressed
LOC_Os12g24390	LOC_Os12g24390.1	Chr12:13913931-13915732	29.8194	18.2098	-0.711535	-2.70582	0.0002	0.00833755	retrotransposon protein, putative, unclassified, expressed
LOC_Os01g61160	LOC_Os01g61160.1	Chr1:35402794-35405309	46.7648	28.595	-0.709658	-2.56899	0.0002	0.00833755	laccase precursor protein, putative, expressed
LOC_Os03g05620	LOC_Os03g05620.1	Chr3:2807554-2809678	82.9849	50.7528	-0.70936	-2.61315	0.00025	0.0100299	inorganic phosphate transporter, putative, expressed
LOC_Os04g56120	LOC_Os04g56120.1	Chr4:33421534-33423302	25.9049	15.8512	-0.708629	-2.67163	0.00015	0.00658227	protein kinase domain containing protein, expressed
LOC_Os10g37980	LOC_Os10g37980.1	Chr10:20344994-20347004	52.4448	32.1079	-0.707875	-2.64965	0.00025	0.0100299	prephenate dehydratase domain containing protein, expressed
LOC_Os11g05360	LOC_Os11g05360.1	Chr11:2379138-2380413	9.59071	5.87345	-0.707431	-2.43654	0.0018	0.0469254	RCLEA9 - Root cap and Late embryogenesis related family protein precursor, putative, expressed
LOC_Os11g14910	LOC_Os11g14910.1	Chr11:8387577-8389759	28.9978	17.7669	-0.706752	-2.30939	0.0003	0.0116387	NADP-dependent oxidoreductase, putative, expressed
LOC_Os03g43880	LOC_Os03g43880.1	Chr3:24616321-24617923	12.2041	7.47791	-0.706659	-3.01733	0.0007	0.0231015	PLA IIIA/PLP7, putative, expressed
LOC_Os06g41120	LOC_Os06g41120.1	Chr6:24586163-24586853	151.884	93.1162	-0.705867	-2.65679	0.0001	0.00475937	expressed protein
LOC_Os12g04360	LOC_Os12g04360.1	Chr12:1851397-1852196	55.4562	34.0224	-0.704865	-2.7334	0.0003	0.0116387	calmodulin-like protein 1, putative, expressed
LOC_Os07g42200	LOC_Os07g42200.1	Chr7:25255059-25260015	49.1233	30.1428	-0.704595	-2.76118	0.00025	0.0100299	tyrosine protein kinase domain containing protein, putative, expressed
LOC_Os06g35770	LOC_Os06g35770.1	Chr6:20868422-20869558	41.1387	25.2455	-0.704472	-2.81315	0.0002	0.00833755	expressed protein
LOC_Os06g35160	LOC_Os06g35160.1	Chr6:20490194-20492274	8.91083	5.46869	-0.704365	-2.61687	0.0006	0.0204185	CAMK_KIN1/SNF1/Nim1_like.26 - CAMK includes calcium/calmodulin depedent protein kinases, expressed
LOC_Os07g34940	LOC_Os07g34940.1	Chr7:20931640-20933430	18.1015	11.1186	-0.703133	-2.76841	0.00025	0.0100299	aspartic proteinase nepenthesin-1 precursor, putative, expressed
LOC_Os01g65880	LOC_Os01g65880.1	Chr1:38254048-38257687	48.3398	29.7094	-0.702293	-2.3476	0.00075	0.024297	nodulin MtN3 family protein, putative, expressed
LOC_Os03g51650	LOC_Os03g51650.1	Chr3:29560539-29566023	19.0911	11.7421	-0.701213	-2.3924	0.0003	0.0116387	membrane protein, putative, expressed
LOC_Os04g51400	LOC_Os04g51400.3	Chr4:30439466-30444221	18.9572	11.6616	-0.700981	-1.97112	0.0018	0.0469254	zinc finger, C3HC4 type domain containing protein, expressed
LOC_Os03g10950	LOC_Os03g10950.1	Chr3:5625732-5627797	6.45055	3.96886	-0.700697	-2.38963	0.0007	0.0231015	protein phosphatase 2C, putative, expressed
LOC_Os11g31940	LOC_Os11g31940.1	Chr11:18770069-18772676	20.5154	12.6252	-0.700397	-2.40337	0.00015	0.00658227	GDSL-like lipase/acylhydrolase, putative, expressed
LOC_Os06g50230	LOC_Os06g50230.1	Chr6:30417656-30418845	12.252	7.5437	-0.69967	-2.46087	0.0013	0.0369925	expressed protein
LOC_Os11g42200	LOC_Os11g42200.1	Chr11:25423700-25426214	8.89636	5.478	-0.699566	-2.32071	0.0003	0.0116387	laccase precursor protein, putative, expressed
LOC_Os07g04940	LOC_Os07g04940.1	Chr7:2179671-2181138	70.4152	43.3609	-0.699494	-2.71328	0.0003	0.0116387	uncharacterized PE-PGRS family protein PE_PGRS54 precursor, putative, expressed
LOC_Os03g21030	LOC_Os03g21030.1	Chr3:11937435-11939473	54.0111	33.3054	-0.697502	-2.53018	0.0004	0.014733	no apical meristem protein, putative, expressed
LOC_Os10g36848	LOC_Os10g36848.1	Chr10:19728253-19735041	58.2657	35.9396	-0.697071	-2.76113	0.00015	0.00658227	cytochrome P450, putative, expressed
LOC_Os05g47770	LOC_Os05g47770.1	Chr5:27360905-27367545	23.57	14.5506	-0.69587	-2.59467	0.0002	0.00833755	serine/threonine-protein kinase At1g18390 precursor, putative, expressed
LOC_Os08g42590	LOC_Os08g42590.1	Chr8:26918193-26921575	43.4633	26.8351	-0.695676	-2.19081	0.0004	0.014733	mtN19, putative, expressed
LOC_Os04g45730	LOC_Os04g45730.1	Chr4:27058375-27060119	14.529	8.97179	-0.695468	-2.49447	0.00045	0.016191	protein kinase domain containing protein, expressed
LOC_Os01g57854	LOC_Os01g57854.1	Chr1:33453432-33460087	8.72857	5.39872	-0.693128	-2.63782	0.0008	0.0255024	pectinesterase, putative, expressed
LOC_Os11g10130	LOC_Os11g10130.1	Chr11:5479653-5482999	10.6898	6.61289	-0.692875	-2.25264	0.001	0.0303284	MYB family transcription factor, putative, expressed
LOC_Os04g49194	LOC_Os04g49194.1	Chr4:29331562-29338265	10.4003	6.43554	-0.692487	-2.15899	0.00095	0.0291298	naringenin,2-oxoglutarate 3-dioxygenase, putative, expressed
LOC_Os02g37300	LOC_Os02g37300.1	Chr2:22553600-22554113	76.0842	47.0839	-0.692361	-2.23886	0.00085	0.0266608	heavy metal associated domain containing protein, expressed
LOC_Os10g32680	LOC_Os10g32680.1	Chr10:17112002-17115452	20.4435	12.6543	-0.692012	-2.14036	0.0003	0.0116387	expressed protein
LOC_Os08g44370	LOC_Os08g44370.1	Chr8:27922825-27926814	19.6504	12.164	-0.691936	-2.15692	0.00045	0.016191	inosine-uridine preferring nucleoside hydrolase family protein, putative, expressed
LOC_Os08g05910	LOC_Os08g05910.1	Chr8:3182308-3190451	39.5206	24.4848	-0.69072	-2.55469	0.00055	0.0190348	peptide transporter PTR2, putative, expressed
LOC_Os04g42950	LOC_Os04g42950.1	Chr4:25404932-25407689	8.75445	5.43258	-0.688378	-2.19388	0.0011	0.0325854	MYB family transcription factor, putative, expressed
LOC_Os10g38860	LOC_Os10g38860.1	Chr10:20692549-20696256	7.49644	4.6542	-0.687674	-2.29601	0.0009	0.027914	hydrolase, alpha/beta fold family domain containing protein, expressed
LOC_Os02g50730	LOC_Os02g50730.1	Chr2:30980864-30982959	43.8835	27.2625	-0.686759	-2.51117	0.00045	0.016191	metalloendoproteinase 1 precursor, putative, expressed
LOC_Os07g07470	LOC_Os07g07470.1	Chr7:3718640-3722651	14.3867	8.93918	-0.686518	-2.12357	0.00055	0.0190348	transketolase, putative, expressed
LOC_Os06g13190	LOC_Os06g13190.1	Chr6:7230153-7230942	107.028	66.5247	-0.686023	-2.3101	0.00045	0.016191	expressed protein
LOC_Os01g13930	LOC_Os01g13930.1	Chr1:7804165-7805842	9.26695	5.76165	-0.685611	-2.6138	0.00085	0.0266608	expressed protein
LOC_Os01g53260	LOC_Os01g53260.1	Chr1:30604294-30608077	12.0415	7.48882	-0.685206	-2.22939	0.00075	0.024297	WRKY23, expressed
LOC_Os12g13910	LOC_Os12g13910.1	Chr12:7892374-7893944	16.6102	10.3339	-0.684694	-2.54815	0.0004	0.014733	expressed protein
LOC_Os08g28890	LOC_Os08g28890.1	Chr8:17672823-17674384	37.4937	23.3582	-0.68272	-3.0653	0.0003	0.0116387	protein kinase family protein, putative, expressed
LOC_Os09g32260	LOC_Os09g32260.1	Chr9:19253151-19255969	9.80917	6.11316	-0.682213	-1.94387	0.0018	0.0469254	no apical meristem protein, putative, expressed
LOC_Os06g46950	LOC_Os06g46950.1	Chr6:28483806-28484624	368.88	230.006	-0.681483	-2.11582	0.00145	0.0399471	EF hand family protein, putative, expressed
LOC_Os07g46610	LOC_Os07g46610.1	Chr7:27846105-27847794	8.25037	5.14981	-0.679938	-2.76594	0.0015	0.0409433	cis-zeatin O-glucosyltransferase, putative, expressed
LOC_Os05g51070	LOC_Os05g51070.1	Chr5:29307314-29311681	15.9473	9.95569	-0.67972	-2.65765	0.00035	0.0132424	inactive receptor kinase At2g26730 precursor, putative, expressed
LOC_Os01g29280	LOC_Os01g29280.1	Chr1:16415040-16416138	21.3733	13.3481	-0.679175	-2.2202	0.0005	0.0176439	expressed protein
LOC_Os02g02730	LOC_Os02g02730.1	Chr2:1029924-1034242	20.2819	12.6683	-0.678964	-2.87238	0.00085	0.0266608	expressed protein
LOC_Os02g42585	LOC_Os02g42585.1	Chr2:25595411-25597607	17.2295	10.765	-0.678536	-2.49239	0.0005	0.0176439	AP2 domain containing protein, expressed
LOC_Os01g68020	LOC_Os01g68020.1	Chr1:39544223-39548624	206.459	129.059	-0.677817	-2.20059	0.00145	0.0399471	BTBZ2 - Bric-a-Brac, Tramtrack, and Broad Complex BTB domain with TAZ zinc finger and Calmodulin-binding domains, expressed
LOC_Os11g16970	LOC_Os11g16970.1	Chr11:9410400-9411512	26.8558	16.7967	-0.677059	-2.5829	0.00065	0.0217806	carnitine racemase like protein, putative, expressed
LOC_Os04g59480	LOC_Os04g59480.1	Chr4:35360055-35363520	9.62932	6.02317	-0.676912	-2.43529	0.00065	0.0217806	POT family protein, expressed
LOC_Os03g19720	LOC_Os03g19720.1	Chr3:11093667-11094189	160.293	100.287	-0.676584	-2.59015	0.0008	0.0255024	EF hand family protein, putative, expressed
LOC_Os03g16780	LOC_Os03g16780.1	Chr3:9296797-9300002	40.5371	25.3758	-0.675787	-2.66417	0.00025	0.0100299	ankyrin repeat family protein, putative, expressed
LOC_Os09g26144	LOC_Os09g26144.1	Chr9:15752948-15762839	4.75591	2.97742	-0.675657	-2.63077	0.0007	0.0231015	glutamate receptor, putative, expressed
LOC_Os01g64520	LOC_Os01g64520.2	Chr1:37440428-37444871	44.5168	27.8989	-0.67414	-2.13338	0.0007	0.0231015	uricase, putative, expressed
LOC_Os05g41220	LOC_Os05g41220.1	Chr5:24137574-24141002	14.4976	9.08575	-0.674131	-2.10602	0.0007	0.0231015	SNF1-related protein kinase regulatory subunit beta-1, putative, expressed
LOC_Os04g57760	LOC_Os04g57760.1	Chr4:34400034-34401645	95.2362	59.69	-0.674021	-2.61912	0.0008	0.0255024	expressed protein
LOC_Os10g22520	LOC_Os10g22520.1	Chr10:11666778-11673599	28.6746	17.9734	-0.673908	-2.2959	0.00035	0.0132424	cellulase, putative, expressed
LOC_Os06g38294	LOC_Os06g38294.1	Chr6:22655614-22665089	5.40609	3.38958	-0.673479	-2.29755	0.00155	0.0419832	peptide transporter PTR2, putative, expressed
LOC_Os05g42190	LOC_Os05g42190.1	Chr5:24669651-24673135	133.505	83.7394	-0.672915	-2.48446	0.00055	0.0190348	NADPH-dependent FMN reductase domain containing protein, expressed
LOC_Os02g11720	LOC_Os02g11720.1	Chr2:6038221-6039636	15.8877	9.96839	-0.67248	-2.65547	0.0009	0.027914	lipase, putative, expressed
LOC_Os07g29224	LOC_Os07g29224.1	Chr7:17126201-17129929	7.21746	4.53272	-0.671113	-2.0545	0.001	0.0303284	expressed protein
LOC_Os06g43620	LOC_Os06g43620.1	Chr6:26234931-26238270	42.6856	26.8084	-0.671066	-2.43176	0.0004	0.014733	haemolysin-III, putative, expressed
LOC_Os04g57340	LOC_Os04g57340.1	Chr4:34133865-34134438	193.879	121.855	-0.669994	-2.90094	0.00105	0.0314188	AP2 domain containing protein, expressed
LOC_Os04g56930	LOC_Os04g56930.2	Chr4:33943990-33946520	34.871	21.9245	-0.669485	-2.37927	0.00065	0.0217806	glycosyl hydrolases, putative, expressed
LOC_Os04g47780	LOC_Os04g47780.1	Chr4:28341593-28343271	23.5602	14.8181	-0.668992	-2.52252	0.0004	0.014733	transmembrane amino acid transporter protein, putative, expressed
LOC_Os05g30350	LOC_Os05g30350.1	Chr5:17594908-17600513	8.89811	5.59656	-0.668959	-2.05021	0.0008	0.0255024	Os5bglu22 - beta-glucosidase homologue, similar to G. max isohydroxyurate hydrolase, expressed
LOC_Os02g10520	LOC_Os02g10520.1	Chr2:5529941-5536941	12.6361	7.94809	-0.668876	-2.49277	0.0005	0.0176439	OsSub12 - Putative Subtilisin homologue, expressed
LOC_Os03g49440	LOC_Os03g49440.1	Chr3:28143096-28146332	55.8618	35.1626	-0.667821	-2.52856	0.00015	0.00658227	phosphatase, putative, expressed
LOC_Os02g44880	LOC_Os02g44880.1	Chr2:27182921-27186705	86.3843	54.4523	-0.665778	-2.73944	0.00075	0.024297	expressed protein
LOC_Os08g44220	LOC_Os08g44220.1	Chr8:27834546-27838106	121.137	76.367	-0.665624	-2.4404	0.0003	0.0116387	GLTP domain containing protein, putative, expressed
LOC_Os03g29770	LOC_Os03g29770.1	Chr3:16974773-16975735	104.477	65.8795	-0.665285	-2.72101	0.0002	0.00833755	EF hand family protein, expressed
LOC_Os05g35500	LOC_Os05g35500.1	Chr5:21099293-21100588	37.7907	23.8935	-0.661414	-2.50906	0.00035	0.0132424	MYB family transcription factor, putative, expressed
LOC_Os07g40000	LOC_Os07g40000.1	Chr7:23996514-23997565	57.7601	36.5404	-0.660582	-2.74115	0.0007	0.0231015	DUF260 domain containing protein, putative, expressed
LOC_Os03g09045	LOC_Os03g09045.1	Chr3:4694813-4695943	13.8791	8.79512	-0.658144	-2.32818	0.00125	0.0359602	retrotransposon protein, putative, unclassified, expressed
LOC_Os04g34140	LOC_Os04g34140.1	Chr4:20690853-20692626	20.7089	13.1277	-0.65764	-2.83094	0.00035	0.0132424	U-box protein CMPG1, putative, expressed
LOC_Os02g51930	LOC_Os02g51930.1	Chr2:31805976-31807891	11.8035	7.48607	-0.656941	-2.34403	0.00085	0.0266608	cytokinin-O-glucosyltransferase 2, putative, expressed
LOC_Os05g04640	LOC_Os05g04640.1	Chr5:2179519-2184940	8.51656	5.40309	-0.656486	-2.28632	0.00135	0.037991	WRKY5, expressed
LOC_Os06g10160	LOC_Os06g10160.1	Chr6:5196600-5199451	57.9004	36.7671	-0.655158	-2.4111	0.00085	0.0266608	tyrosine protein kinase domain containing protein, putative, expressed
LOC_Os02g45750	LOC_Os02g45750.1	Chr2:27837633-27841235	9.60341	6.0983	-0.65514	-2.46762	0.00055	0.0190348	protein kinase domain containing protein, expressed
LOC_Os02g44000	LOC_Os02g44000.1	Chr2:26571995-26573036	17.0479	10.8283	-0.654795	-2.45227	0.00115	0.0337936	amino acid kinase, putative, expressed
LOC_Os03g62060	LOC_Os03g62060.1	Chr3:35160384-35163217	20.8466	13.2454	-0.654326	-2.3845	0.00085	0.0266608	hydrolase, putative, expressed
LOC_Os12g08130	LOC_Os12g08130.1	Chr12:4144534-4146619	31.0618	19.7369	-0.654248	-2.45421	0.00115	0.0337936	amino acid transporter, putative, expressed
LOC_Os11g37900	LOC_Os11g37900.1	Chr11:22468252-22471487	103.626	65.8724	-0.653645	-2.43138	0.00185	0.0478345	3-ketoacyl-CoA synthase, putative, expressed
LOC_Os07g39880	LOC_Os07g39880.1	Chr7:23911797-23913680	43.7699	27.8461	-0.652464	-2.67862	0.00105	0.0314188	retrotransposon, putative, centromere-specific, expressed
LOC_Os10g38580	LOC_Os10g38580.1	Chr10:20589758-20590856	41.678	26.5153	-0.652462	-2.30174	0.0005	0.0176439	glutathione S-transferase, putative, expressed
LOC_Os05g02140	LOC_Os05g02140.1	Chr5:648653-650677	10.6959	6.80803	-0.651755	-2.63842	0.0012	0.0348277	clathrin assembly protein, putative, expressed
LOC_Os04g25060	LOC_Os04g25060.1	Chr4:14453466-14454812	28.0099	17.8287	-0.651732	-2.36581	0.00095	0.0291298	cysteine-rich receptor-like protein kinase, putative, expressed
LOC_Os01g15770	LOC_Os01g15770.1	Chr1:8883237-8885407	11.0978	7.06502	-0.651502	-2.10184	0.00185	0.0478345	transmembrane protein 136, putative, expressed
LOC_Os07g35580	LOC_Os07g35580.1	Chr7:21295195-21299576	14.3748	9.1533	-0.651183	-2.27616	0.00085	0.0266608	TKL_IRAK_DUF26-lc.20 - DUF26 kinases have homology to DUF26 containing loci, expressed
LOC_Os12g09620	LOC_Os12g09620.1	Chr12:5070768-5071531	33.0229	21.0368	-0.650553	-2.36866	0.00095	0.0291298	expressed protein
LOC_Os03g56160	LOC_Os03g56160.1	Chr3:32008399-32010658	14.7091	9.37317	-0.650105	-2.18099	0.00075	0.024297	lectin-like receptor kinase 7, putative, expressed
LOC_Os03g60300	LOC_Os03g60300.1	Chr3:34289857-34292782	7.23699	4.61318	-0.649628	-2.26558	0.00125	0.0359602	expressed protein
LOC_Os02g28340	LOC_Os02g28340.1	Chr2:16750076-16751771	39.2	24.9891	-0.649554	-2.73734	0.00075	0.024297	transferase family protein, putative, expressed
LOC_Os03g52370	LOC_Os03g52370.2	Chr3:30074923-30075741	150.468	95.945	-0.64918	-2.20822	0.0004	0.014733	PIII4 - Proteinase inhibitor II family protein precursor, expressed
LOC_Os04g32740	LOC_Os04g32740.1	Chr4:19735870-19740198	13.9248	8.8857	-0.648098	-2.18788	0.001	0.0303284	hydrolase, NUDIX family, domain containing protein, expressed
LOC_Os09g20090	LOC_Os09g20090.1	Chr9:12029911-12035268	25.3602	16.1846	-0.647942	-2.64207	0.00085	0.0266608	L-ascorbate oxidase precursor, putative, expressed
LOC_Os02g58010	LOC_Os02g58010.1	Chr2:35515758-35517058	57.3878	36.6332	-0.647592	-2.05198	0.00145	0.0399471	expressed protein
LOC_Os04g43680	LOC_Os04g43680.1	Chr4:25843037-25844912	113.347	72.4304	-0.646079	-2.22687	0.0015	0.0409433	MYB family transcription factor, putative, expressed
LOC_Os01g40660	LOC_Os01g40660.1	Chr1:22986747-22987781	33.2346	21.2548	-0.644897	-2.51379	0.00065	0.0217806	methyltransferase, putative, expressed
LOC_Os08g31700	LOC_Os08g31700.1	Chr8:19647745-19649747	20.8279	13.3207	-0.644844	-2.60028	0.00075	0.024297	UNE2, putative, expressed
LOC_Os01g15000	LOC_Os01g15000.1	Chr1:8404246-8408377	5.67449	3.6292	-0.644838	-2.09756	0.0011	0.0325854	lipase, putative, expressed
LOC_Os04g48484	LOC_Os04g48484.1	Chr4:28903231-28904440	75.0171	47.9829	-0.644701	-2.39968	0.00105	0.0314188	expressed protein
LOC_Os10g19970	LOC_Os10g19970.1	Chr10:10022540-10023354	29.1174	18.6559	-0.64225	-2.43189	0.00085	0.0266608	expressed protein
LOC_Os01g56420	LOC_Os01g56420.1	Chr1:32523327-32524183	304.323	195.123	-0.641218	-2.31403	0.00145	0.0399471	ctr copper transporter family protein, putative, expressed
LOC_Os11g37960	LOC_Os11g37960.1	Chr11:22505992-22507419	125.761	80.6767	-0.640455	-2.12823	0.00095	0.0291298	WIP4 - Wound-induced protein precursor, expressed
LOC_Os05g28520	LOC_Os05g28520.2	Chr5:16702081-16705232	12.2622	7.86859	-0.640042	-2.39107	0.00155	0.0419832	MRH1, putative, expressed
LOC_Os05g36340	LOC_Os05g36340.1	Chr5:21514405-21515262	37.3868	24.0066	-0.6391	-2.66446	0.00085	0.0266608	expressed protein
LOC_Os03g12030	LOC_Os03g12030.1	Chr3:6302789-6304928	44.1339	28.343	-0.638895	-2.34365	0.00125	0.0359602	3-ketoacyl-CoA synthase, putative, expressed
LOC_Os01g06220	LOC_Os01g06220.1	Chr1:2957065-2958443	85.3959	54.8585	-0.638451	-2.3435	0.00085	0.0266608	gibberellin receptor GID1L2, putative, expressed
LOC_Os03g25440	LOC_Os03g25440.1	Chr3:14543749-14544785	77.2811	49.6555	-0.638164	-2.55476	0.0007	0.0231015	expressed protein
LOC_Os04g37760	LOC_Os04g37760.1	Chr4:22448030-22450542	25.175	16.181	-0.637692	-2.0138	0.0013	0.0369925	expressed protein
LOC_Os08g26870	LOC_Os08g26870.2	Chr8:16340332-16345287	55.2733	35.5271	-0.637662	-1.99348	0.00105	0.0314188	wound responsive protein, putative, expressed
LOC_Os01g69140	LOC_Os01g69140.1	Chr1:40192997-40194721	47.4524	30.5044	-0.637466	-2.42243	0.0007	0.0231015	regulatory protein, putative, expressed
LOC_Os10g41230	LOC_Os10g41230.1	Chr10:22152630-22154163	34.4865	22.1701	-0.637417	-2.51533	0.0009	0.027914	homeobox associated leucine zipper, putative, expressed
LOC_Os05g39500	LOC_Os05g39500.1	Chr5:23178204-23178921	39.1101	25.145	-0.637269	-2.46942	0.0015	0.0409433	DUF640 domain containing protein, putative, expressed
LOC_Os03g14720	LOC_Os03g14720.1	Chr3:8003002-8008289	3.86769	2.48751	-0.636773	-2.02212	0.00175	0.0459484	transcription initiation factor IIF, alpha subunit domain containing protein, expressed
LOC_Os07g49114	LOC_Os07g49114.1	Chr7:29404416-29405293	53.6043	34.478	-0.636673	-2.32789	0.0008	0.0255024	wound-induced protein WI12, putative, expressed
LOC_Os01g62670	LOC_Os01g62670.1	Chr1:36296113-36298431	23.0771	14.8446	-0.636528	-2.56473	0.0009	0.027914	avr9/Cf-9 rapidly elicited protein, putative, expressed
LOC_Os06g13090	LOC_Os06g13090.1	Chr6:7186600-7188076	16.1975	10.4201	-0.636405	-2.81143	0.001	0.0303284	armadillo/beta-catenin repeat family protein, putative, expressed
LOC_Os04g44840	LOC_Os04g44840.1	Chr4:26543225-26546926	36.9423	23.7691	-0.636187	-2.05964	0.0011	0.0325854	glycosyl hydrolase family 3 protein, putative, expressed
LOC_Os03g62480	LOC_Os03g62480.1	Chr3:35380187-35381981	11.7281	7.546	-0.636182	-2.26961	0.0012	0.0348277	anthocyanidin 5,3-O-glucosyltransferase, putative, expressed
LOC_Os07g43800	LOC_Os07g43800.1	Chr7:26208528-26209471	214.588	138.119	-0.635655	-2.36297	0.00145	0.0399471	EF hand family protein, putative, expressed
LOC_Os01g12830	LOC_Os01g12830.1	Chr1:7100012-7103266	46.8514	30.1578	-0.635558	-2.41124	0.00115	0.0337936	erythronate-4-phosphate dehydrogenase domain containing protein, expressed
LOC_Os03g11580	LOC_Os03g11580.1	Chr3:6006672-6011719	10.0335	6.45999	-0.635216	-2.06499	0.00095	0.0291298	expressed protein
LOC_Os09g19800	LOC_Os09g19800.1	Chr9:11853027-11857937	21.0941	13.5875	-0.634552	-2.04559	0.0008	0.0255024	aminopeptidase, putative, expressed
LOC_Os04g52700	LOC_Os04g52700.1	Chr4:31379264-31380794	26.5078	17.0872	-0.633503	-2.46537	0.00125	0.0359602	expressed protein
LOC_Os05g03620	LOC_Os05g03620.1	Chr5:1547432-1550163	34.6279	22.3254	-0.633249	-2.58594	0.0016	0.0429569	TKL_IRAK_CR4L.4 - The CR4L subfamily has homology with Crinkly4, expressed
LOC_Os06g18000	LOC_Os06g18000.1	Chr6:10469298-10471228	73.6625	47.5029	-0.632915	-2.35213	0.0016	0.0429569	protein kinase domain containing protein, expressed
LOC_Os01g13420	LOC_Os01g13420.1	Chr1:7470709-7472743	66.9221	43.16	-0.632787	-2.17613	0.00085	0.0266608	SOUL heme-binding protein, putative, expressed
LOC_Os03g17700	LOC_Os03g17700.1	Chr3:9847699-9850473	52.115	33.652	-0.631004	-2.23573	0.0013	0.0369925	CGMC_MAPKCGMC_2_ERK.2 - CGMC includes CDA, MAPK, GSK3, and CLKC kinases, expressed
LOC_Os11g06440	LOC_Os11g06440.1	Chr11:3110575-3112430	51.5822	33.3154	-0.630684	-2.4724	0.0011	0.0325854	expressed protein
LOC_Os02g03020	LOC_Os02g03020.1	Chr2:1187086-1187942	88.2325	57.0917	-0.62803	-2.41599	0.001	0.0303284	EF hand family protein, putative, expressed
LOC_Os10g37500	LOC_Os10g37500.1	Chr10:20081775-20083719	42.4413	27.4735	-0.627426	-2.58237	0.00105	0.0314188	AAA-type ATPase family protein, putative, expressed
LOC_Os09g30160	LOC_Os09g30160.1	Chr9:18351686-18352651	90.5695	58.6319	-0.627338	-2.64278	0.00145	0.0399471	zinc finger, C3HC4 type domain containing protein, expressed
LOC_Os08g15650	LOC_Os08g15650.1	Chr8:9507201-9508578	21.2719	13.7721	-0.627202	-2.68914	0.0014	0.0388968	expressed protein
LOC_Os01g61440	LOC_Os01g61440.1	Chr1:35525523-35527592	55.2551	35.7815	-0.626893	-2.39578	0.0009	0.027914	expressed protein
LOC_Os05g10670	LOC_Os05g10670.1	Chr5:5846044-5848291	59.4941	38.527	-0.626877	-2.22102	0.00135	0.037991	zinc finger CCCH type family protein, putative, expressed
LOC_Os08g06540	LOC_Os08g06540.1	Chr8:3697392-3698244	25.3998	16.4521	-0.626546	-2.10776	0.00105	0.0314188	expressed protein
LOC_Os03g20870	LOC_Os03g20870.1	Chr3:11816372-11818258	26.2742	17.0231	-0.626154	-2.35151	0.00085	0.0266608	zinc finger, C3HC4 type domain containing protein, expressed
LOC_Os02g48710	LOC_Os02g48710.1	Chr2:29813211-29813755	113.09	73.2972	-0.62564	-2.37482	0.0014	0.0388968	expressed protein
LOC_Os01g71970	LOC_Os01g71970.1	Chr1:41711880-41713811	49.0673	31.8244	-0.624627	-2.58665	0.0007	0.0231015	GRAS family transcription factor containing protein, expressed
LOC_Os10g34840	LOC_Os10g34840.1	Chr10:18598556-18599451	46.8771	30.4109	-0.624295	-2.53373	0.00135	0.037991	RIPER6 - Ripening-related family protein precursor, expressed
LOC_Os01g55340	LOC_Os01g55340.1	Chr1:31850536-31851619	19.6595	12.7558	-0.624067	-2.26278	0.00185	0.0478345	dof zinc finger domain containing protein, putative, expressed
LOC_Os04g56100	LOC_Os04g56100.1	Chr4:33415313-33416123	152.757	99.125	-0.62392	-2.43919	0.00095	0.0291298	one cut domain family member 3, putative, expressed
LOC_Os01g40580	LOC_Os01g40580.1	Chr1:22914581-22916173	18.4096	11.9642	-0.621741	-2.35669	0.001	0.0303284	hypersensitive-induced response protein, putative, expressed
LOC_Os01g73250	LOC_Os01g73250.1	Chr1:42460554-42462334	81.6498	53.0645	-0.621703	-2.06449	0.0019	0.0486609	abscisic stress-ripening, putative, expressed
LOC_Os03g60260	LOC_Os03g60260.1	Chr3:34271315-34273067	13.2039	8.58361	-0.621311	-2.44728	0.0019	0.0486609	ANT1, putative, expressed
LOC_Os09g23084	LOC_Os09g23084.1	Chr9:13631677-13640847	16.7843	10.9122	-0.621166	-2.49754	0.00145	0.0399471	endoglucanase, putative, expressed
LOC_Os02g07690	LOC_Os02g07690.1	Chr2:4008990-4010136	55.167	35.8803	-0.620613	-2.50791	0.0009	0.027914	VQ domain containing protein, putative, expressed
LOC_Os08g44270	LOC_Os08g44270.1	Chr8:27875141-27876599	65.9956	42.9287	-0.620427	-2.43638	0.0014	0.0388968	vignain precursor, putative, expressed
LOC_Os04g32110	LOC_Os04g32110.1	Chr4:19269217-19271345	84.7781	55.1612	-0.620037	-2.46419	0.0015	0.0409433	ACT domain containing protein, expressed
LOC_Os01g72610	LOC_Os01g72610.1	Chr1:42128325-42130347	38.0464	24.7623	-0.619611	-2.48941	0.0016	0.0429569	glycosyltransferase, putative, expressed
LOC_Os03g45340	LOC_Os03g45340.1	Chr3:25599552-25600862	12.8052	8.33814	-0.61893	-2.22523	0.0016	0.0429569	hsp20/alpha crystallin family protein, putative, expressed
LOC_Os04g52810	LOC_Os04g52810.1	Chr4:31439594-31443397	27.7465	18.0723	-0.618525	-2.09822	0.001	0.0303284	no apical meristem protein, putative, expressed
LOC_Os02g09960	LOC_Os02g09960.1	Chr2:5179752-5182124	19.2818	12.5634	-0.618019	-2.62776	0.0012	0.0348277	LYK8, putative, expressed
LOC_Os04g43800	LOC_Os04g43800.1	Chr4:25926987-25929732	4.74934	3.09451	-0.618018	-2.13184	0.0019	0.0486609	phenylalanine ammonia-lyase, putative, expressed
LOC_Os11g06820	LOC_Os11g06820.1	Chr11:3342972-3344692	14.3731	9.37103	-0.617091	-2.36953	0.0016	0.0429569	transmembrane amino acid transporter protein, putative, expressed
LOC_Os01g61460	LOC_Os01g61460.1	Chr1:35538326-35544333	50.9448	33.2573	-0.615263	-2.20633	0.0011	0.0325854	leaf senescence related protein, putative, expressed
LOC_Os03g04370	LOC_Os03g04370.1	Chr3:2014047-2014770	44.8546	29.2828	-0.6152	-2.31056	0.00135	0.037991	protein-methionine-S-oxide reductase, putative, expressed
LOC_Os10g28210	LOC_Os10g28210.1	Chr10:14658213-14659231	39.8511	26.0269	-0.614618	-2.60519	0.0013	0.0369925	plant-specific domain TIGR01615 family protein, expressed
LOC_Os08g31090	LOC_Os08g31090.1	Chr8:19206657-19207921	46.3712	30.288	-0.614485	-2.45912	0.0017	0.0449833	expressed protein
LOC_Os11g30370	LOC_Os11g30370.1	Chr11:17631608-17641511	22.149	14.4882	-0.612368	-2.31522	0.00135	0.037991	OsSPL19 - SBP-box gene family member, expressed
LOC_Os03g48710	LOC_Os03g48710.1	Chr3:27762911-27767124	44.1755	28.907	-0.611828	-2.14049	0.00185	0.0478345	expressed protein
LOC_Os04g08550	LOC_Os04g08550.1	Chr4:4637977-4640929	62.5877	40.979	-0.610996	-2.32922	0.0017	0.0449833	oxidoreductase, aldo/keto reductase family protein, putative, expressed
LOC_Os01g55240	LOC_Os01g55240.1	Chr1:31795104-31797643	19.8845	13.0196	-0.610958	-2.10743	0.00185	0.0478345	gibberellin 2-beta-dioxygenase, putative, expressed
LOC_Os03g28080	LOC_Os03g28080.1	Chr3:16135836-16137124	23.742	15.5508	-0.610456	-2.60167	0.00145	0.0399471	ring-H2 zinc finger protein, putative, expressed
LOC_Os04g40730	LOC_Os04g40730.1	Chr4:24175618-24178976	55.576	36.4043	-0.610352	-2.35135	0.00095	0.0291298	oxidoreductase, short chain dehydrogenase/reductase family, putative, expressed
LOC_Os08g38460	LOC_Os08g38460.1	Chr8:24336012-24337028	107.651	70.534	-0.609971	-2.49215	0.0019	0.0486609	zinc finger, C3HC4 type domain containing protein, expressed
LOC_Os09g39410	LOC_Os09g39410.1	Chr9:22660724-22665418	11.4633	7.51131	-0.609888	-2.05184	0.00175	0.0459484	male sterility protein, putative, expressed
LOC_Os07g12340	LOC_Os07g12340.1	Chr7:6967998-6969311	55.9382	36.6799	-0.608844	-2.27377	0.0017	0.0449833	NAC domain-containing protein 67, putative, expressed
LOC_Os11g34020	LOC_Os11g34020.1	Chr11:19874926-19876378	36.4823	23.9231	-0.60879	-2.5129	0.0012	0.0348277	protein binding protein, putative, expressed
LOC_Os03g08490	LOC_Os03g08490.1	Chr3:4367116-4368399	108.068	70.9443	-0.607176	-2.41425	0.00195	0.0495952	AP2 domain containing protein, expressed
LOC_Os09g24970	LOC_Os09g24970.1	Chr9:14917135-14918912	15.8438	10.4163	-0.605073	-2.45723	0.00135	0.037991	expressed protein
LOC_Os07g36800	LOC_Os07g36800.1	Chr7:22045993-22048316	60.667	39.8883	-0.604947	-1.91851	0.00165	0.0439392	UPF0041 domain containing protein, putative, expressed
LOC_Os02g55610	LOC_Os02g55610.1	Chr2:34058138-34059033	36.0437	23.7074	-0.604411	-2.47683	0.00145	0.0399471	serine-rich protein, putative, expressed
LOC_Os03g22020	LOC_Os03g22020.1	Chr3:12617987-12619618	27.8288	18.3345	-0.602016	-2.35141	0.0016	0.0429569	peroxidase precursor, putative, expressed
LOC_Os10g29620	LOC_Os10g29620.1	Chr10:15402599-15405854	29.4601	19.4372	-0.599943	-2.32371	0.00155	0.0419832	tyrosine protein kinase domain containing protein, putative, expressed
LOC_Os12g42860	LOC_Os12g42860.1	Chr12:26629914-26632625	25.8205	17.0443	-0.599231	-2.00509	0.00165	0.0439392	2-aminoethanethiol dioxygenase, putative, expressed
LOC_Os01g40190	LOC_Os01g40190.1	Chr1:22675934-22678621	15.076	9.96439	-0.597396	-2.33348	0.00165	0.0439392	retrotransposon protein, putative, unclassified, expressed
LOC_Os04g25440	LOC_Os04g25440.1	Chr4:14742170-14744334	16.3351	10.8054	-0.596223	-2.32357	0.00125	0.0359602	cytokinin-O-glucosyltransferase 2, putative, expressed
LOC_Os05g15630	LOC_Os05g15630.1	Chr5:8846585-8848673	49.7169	32.903	-0.595518	-2.03589	0.0015	0.0409433	membrane associated DUF588 domain containing protein, putative, expressed
LOC_Os06g12410	LOC_Os06g12410.1	Chr6:6736052-6737803	36.565	24.2106	-0.594827	-2.26611	0.0018	0.0469254	GDSL-like lipase/acylhydrolase, putative, expressed
LOC_Os01g58140	LOC_Os01g58140.1	Chr1:33625269-33626043	55.5875	36.8136	-0.594522	-1.93748	0.00185	0.0478345	expressed protein
LOC_Os01g59180	LOC_Os01g59180.1	Chr1:34182290-34186865	10.2296	6.78709	-0.591884	-2.07285	0.0019	0.0486609	OsFBX27 - F-box domain containing protein, expressed
LOC_Os05g10370	LOC_Os05g10370.1	Chr5:5652658-5654777	51.3597	34.0839	-0.591544	-2.12133	0.00135	0.037991	acid phosphatase, putative, expressed
LOC_Os10g28050	LOC_Os10g28050.1	Chr10:14558958-14560336	56.2684	37.4399	-0.587746	-2.00798	0.00185	0.0478345	chitinase 2, putative, expressed
LOC_Os03g57145	LOC_Os03g57145.1	Chr3:32587458-32587968	91.8823	61.1547	-0.587323	-2.35765	0.0012	0.0348277	expressed protein
LOC_Os02g47090	LOC_Os02g47090.1	Chr2:28749596-28753097	20.8248	13.87	-0.586332	-2.14756	0.0017	0.0449833	peptide transporter PTR2, putative, expressed
LOC_Os09g31210	LOC_Os09g31210.1	Chr9:18769772-18771506	15.8138	10.5436	-0.584817	-2.35832	0.00165	0.0439392	AGC_PVPK_like_CDK8.1 - ACG kinases include homologs to PKA, PKG and PKC, expressed
LOC_Os06g46270	LOC_Os06g46270.1	Chr6:28037568-28041909	22.5748	15.0567	-0.584313	-1.89123	0.0019	0.0486609	no apical meristem protein, putative, expressed
LOC_Os11g04010	LOC_Os11g04010.1	Chr11:1615762-1618300	20.2112	13.5355	-0.578412	-2.16283	0.00185	0.0478345	ICE-like protease p20 domain containing protein, putative, expressed
LOC_Os05g14010	LOC_Os05g14010.1	Chr5:7802683-7810387	12.6412	18.8172	0.573922	1.87393	0.00195	0.0495952	ethylene-responsive protein related, putative, expressed
LOC_Os06g46500	LOC_Os06g46500.1	Chr6:28234420-28238461	10.508	15.8079	0.589164	1.93144	0.00175	0.0459484	monocopper oxidase, putative, expressed
LOC_Os07g03230	LOC_Os07g03230.2	Chr7:1274554-1278738	15.2714	22.9868	0.589979	1.92006	0.0017	0.0449833	eukaryotic translation initiation factor 3 subunit C, putative, expressed
LOC_Os05g48320	LOC_Os05g48320.1	Chr5:27699742-27701860	98.4203	148.663	0.595017	1.93135	0.0015	0.0409433	60S ribosomal protein L37a, putative, expressed
LOC_Os01g73790	LOC_Os01g73790.1	Chr1:42738666-42742174	23.141	34.9966	0.59676	1.97278	0.0016	0.0429569	NAD dependent epimerase/dehydratase family protein, putative, expressed
LOC_Os03g21270	LOC_Os03g21270.3	Chr3:12151050-12157605	8.45592	12.8009	0.598207	1.92511	0.00175	0.0459484	expressed protein
LOC_Os09g16920	LOC_Os09g16920.1	Chr9:10338557-10340697	16.396	24.8345	0.598998	2.11075	0.0012	0.0348277	desaturase/cytochrome b5 protein, putative, expressed
LOC_Os02g35180	LOC_Os02g35180.1	Chr2:21128619-21131370	48.0094	72.8058	0.600735	1.98598	0.0019	0.0486609	OsRR2 type-A response regulator, expressed
LOC_Os07g12250	LOC_Os07g12250.1	Chr7:6864678-6866876	57.9588	88.1223	0.604479	1.97308	0.00135	0.037991	ribosomal protein L24, putative, expressed
LOC_Os11g05370	LOC_Os11g05370.1	Chr11:2382183-2383220	58.8963	89.7034	0.606986	2.03655	0.00135	0.037991	60S ribosomal protein L26-1, putative, expressed
LOC_Os08g17370	LOC_Os08g17370.1	Chr8:10621748-10625448	13.6603	20.8224	0.608144	2.00544	0.00135	0.037991	transmembrane 9 superfamily member, putative, expressed
LOC_Os08g41810	LOC_Os08g41810.1	Chr8:26406228-26408402	76.942	117.686	0.613096	2.00154	0.0009	0.027914	ribosomal protein L22, putative, expressed
LOC_Os02g04270	LOC_Os02g04270.1	Chr2:1882714-1888956	5.94712	9.09983	0.613649	2.01219	0.0011	0.0325854	DNA polymerase V, putative, expressed
LOC_Os09g32520	LOC_Os09g32520.1	Chr9:19413161-19414803	27.3014	41.7747	0.613653	1.96176	0.00165	0.0439392	60S ribosomal protein L32, putative, expressed
LOC_Os02g37380	LOC_Os02g37380.1	Chr2:22579159-22580613	39.2654	60.274	0.618276	2.06168	0.00125	0.0359602	expressed protein
LOC_Os02g45160	LOC_Os02g45160.1	Chr2:27390846-27394188	18.0262	27.6796	0.618723	2.05229	0.0016	0.0429569	aluminum-activated malate transporter, putative, expressed
LOC_Os09g37910	LOC_Os09g37910.1	Chr9:21856871-21858954	37.8579	58.1471	0.61911	2.0788	0.0011	0.0325854	HMG1/2, putative, expressed
LOC_Os09g27990	LOC_Os09g27990.1	Chr9:16996539-17001374	9.97219	15.3214	0.619566	1.95813	0.00145	0.0399471	annexin, putative, expressed
LOC_Os03g22320	LOC_Os03g22320.1	Chr3:12788377-12793421	4.96076	7.62326	0.619849	2.0123	0.001	0.0303284	utp14 protein, putative, expressed
LOC_Os01g55190	LOC_Os01g55190.1	Chr1:31749148-31753374	15.4948	23.8433	0.6218	2.04139	0.0008	0.0255024	expressed protein
LOC_Os09g24690	LOC_Os09g24690.1	Chr9:14691167-14693121	94.7753	145.914	0.622532	2.01426	0.00115	0.0337936	60S ribosomal protein L34, putative, expressed
LOC_Os10g31720	LOC_Os10g31720.1	Chr10:16625818-16626573	56.0746	86.3641	0.623085	2.01927	0.0007	0.0231015	glycine-rich cell wall structural protein 2 precursor, putative, expressed
LOC_Os02g14500	LOC_Os02g14500.1	Chr2:7991880-7996778	12.1616	18.7335	0.623289	2.08336	0.00105	0.0314188	expressed protein
LOC_Os03g22880	LOC_Os03g22880.1	Chr3:13222529-13225476	41.7317	64.4368	0.626742	1.99598	0.00145	0.0399471	nucleolar protein 5A, putative, expressed
LOC_Os04g36890	LOC_Os04g36890.1	Chr4:22258293-22262579	14.9273	23.0546	0.627101	2.02654	0.0008	0.0255024	peptidyl-prolyl cis-trans isomerase, FKBP-type, putative, expressed
LOC_Os02g57540	LOC_Os02g57540.1	Chr2:35256138-35258235	100.608	155.455	0.627754	1.99335	0.00085	0.0266608	60S ribosomal protein L28-1, putative, expressed
LOC_Os01g67740	LOC_Os01g67740.1	Chr1:39365919-39374228	2.96135	4.57906	0.628798	1.99249	0.0015	0.0409433	chromosome segregation protein, putative, expressed
LOC_Os02g21660	LOC_Os02g21660.3	Chr2:12869460-12872472	106.651	165.064	0.63013	2.00637	0.0012	0.0348277	L1P family of ribosomal proteins domain containing protein, expressed
LOC_Os12g42400	LOC_Os12g42400.3	Chr12:26346862-26351289	11.9858	18.5508	0.630159	1.96862	0.0017	0.0449833	nuclear transcription factor Y subunit, putative, expressed
LOC_Os01g50080	LOC_Os01g50080.1	Chr1:28774280-28780365	13.7698	21.3199	0.630696	2.1862	0.0014	0.0388968	MDR-like ABC transporter, putative, expressed
LOC_Os03g49610	LOC_Os03g49610.1	Chr3:28248730-28254047	6.51058	10.0887	0.631886	1.95199	0.0012	0.0348277	Os3bglu8 - beta-glucosidase, exo-beta-glucansase, high similarity to Os3bglu7, expressed
LOC_Os01g49200	LOC_Os01g49200.1	Chr1:28282812-28287096	5.26178	8.15371	0.631907	1.97493	0.00105	0.0314188	microtubule associated protein, putative, expressed
LOC_Os04g50700	LOC_Os04g50700.1	Chr4:30001481-30002546	16.2765	25.2231	0.631951	1.95966	0.00175	0.0459484	pathogenesis-related Bet v I family protein, putative, expressed
LOC_Os03g18570	LOC_Os03g18570.1	Chr3:10393653-10395829	64.4807	99.9308	0.632062	2.01159	0.00125	0.0359602	40S ribosomal protein S7, putative, expressed
LOC_Os07g33420	LOC_Os07g33420.4	Chr7:19975529-19981364	10.8472	16.8309	0.633791	1.99592	0.00125	0.0359602	hydroxylase, putative, expressed
LOC_Os05g44070	LOC_Os05g44070.1	Chr5:25625101-25627168	11.1118	17.2461	0.634177	2.00442	0.0017	0.0449833	ras-related protein, putative, expressed
LOC_Os05g41110	LOC_Os05g41110.2	Chr5:24078057-24079952	136.643	212.105	0.634362	2.03065	0.0009	0.027914	ribosomal protein L7Ae, putative, expressed
LOC_Os07g42950	LOC_Os07g42950.1	Chr7:25722973-25725169	172.95	268.56	0.634888	1.97551	0.0017	0.0449833	40S ribosomal protein S6, putative, expressed
LOC_Os01g62350	LOC_Os01g62350.1	Chr1:36083050-36085662	52.8944	82.2765	0.637365	2.08839	0.00075	0.024297	60S ribosomal protein L36-2, putative, expressed
LOC_Os05g44560	LOC_Os05g44560.1	Chr5:25918484-25926076	3.80844	5.93495	0.640037	2.00334	0.00105	0.0314188	kinesin motor domain containing protein, expressed
LOC_Os01g64090	LOC_Os01g64090.1	Chr1:37231747-37234375	23.788	37.0818	0.640476	2.01316	0.00145	0.0399471	L1P family of ribosomal proteins domain containing protein, expressed
LOC_Os10g41410	LOC_Os10g41410.2	Chr10:22257912-22260438	99.4894	155.12	0.640773	2.07857	0.0004	0.014733	nucleoside diphosphate kinase, putative, expressed
LOC_Os05g08360	LOC_Os05g08360.1	Chr5:4559241-4562425	28.0475	43.7332	0.640857	2.12663	0.00115	0.0337936	rRNA 2-O-methyltransferase fibrillarin 2, putative, expressed
LOC_Os05g48290	LOC_Os05g48290.3	Chr5:27683921-27688470	9.83137	15.3328	0.64116	2.09107	0.00105	0.0314188	T-complex protein, putative, expressed
LOC_Os08g38300	LOC_Os08g38300.1	Chr8:24261319-24262356	46.6364	72.8841	0.644147	2.04604	0.00185	0.0478345	Core histone H2A/H2B/H3/H4 domain containing protein, putative, expressed
LOC_Os06g37440	LOC_Os06g37440.1	Chr6:22135545-22139442	59.2013	92.6544	0.646232	2.05699	0.0008	0.0255024	elongation factor 1-gamma, putative, expressed
LOC_Os03g16610	LOC_Os03g16610.1	Chr3:9167557-9170334	17.6522	27.6844	0.649221	2.27425	0.0006	0.0204185	laccase precursor protein, putative, expressed
LOC_Os08g21840	LOC_Os08g21840.1	Chr8:13072636-13076061	12.6338	19.8291	0.65033	2.11383	0.00085	0.0266608	50S ribosomal protein L15, putative, expressed
LOC_Os08g31228	LOC_Os08g31228.1	Chr8:19307321-19311510	7.53298	11.8306	0.651234	1.94347	0.00165	0.0439392	ribosomal protein L27, putative, expressed
LOC_Os01g73310	LOC_Os01g73310.1	Chr1:42484072-42487451	23.724	37.3417	0.654442	2.15064	0.00045	0.016191	actin, putative, expressed
LOC_Os05g11710	LOC_Os05g11710.1	Chr5:6649547-6651919	120.257	189.608	0.656898	2.06287	0.0012	0.0348277	ribosomal protein L5, putative, expressed
LOC_Os06g36050	LOC_Os06g36050.1	Chr6:21066258-21069930	7.68585	12.1287	0.65815	2.0947	0.0009	0.027914	expressed protein
LOC_Os11g41160	LOC_Os11g41160.3	Chr11:24655804-24659328	16.2012	25.5974	0.659898	2.07854	0.00075	0.024297	phosphoserine phosphatase, chloroplast precursor, putative, expressed
LOC_Os02g28810	LOC_Os02g28810.1	Chr2:17035681-17037903	59.0884	93.4039	0.66061	2.16989	0.00055	0.0190348	ribosomal protein, putative, expressed
LOC_Os09g12290	LOC_Os09g12290.1	Chr9:6995048-7009516	18.8484	29.806	0.661161	2.16753	0.00025	0.0100299	bifunctional aspartokinase/homoserine dehydrogenase, chloroplast precursor, putative, expressed
LOC_Os05g30530	LOC_Os05g30530.1	Chr5:17693097-17695785	36.1523	57.2257	0.662576	2.1781	0.0005	0.0176439	40S ribosomal protein S4, putative, expressed
LOC_Os06g06460	LOC_Os06g06460.1	Chr6:3040091-3041121	22.3678	35.4105	0.662751	2.26326	0.00035	0.0132424	histone H3, putative, expressed
LOC_Os06g20370	LOC_Os06g20370.1	Chr6:11696836-11701293	15.5925	24.7491	0.666519	2.19967	0.0002	0.00833755	microtubule associated protein, putative, expressed
LOC_Os07g05190	LOC_Os07g05190.1	Chr7:2313395-2319009	2.028	3.22735	0.670294	1.96905	0.00165	0.0439392	leucine-rich repeat family protein, putative, expressed
LOC_Os03g09940	LOC_Os03g09940.1	Chr3:4954100-4959448	65.9946	105.05	0.670657	2.04711	0.00175	0.0459484	sulfate transporter, putative, expressed
LOC_Os04g43840	LOC_Os04g43840.1	Chr4:25959398-25963504	8.86874	14.1173	0.670659	2.03803	0.00145	0.0399471	possible lysine decarboxylase domain containing protein, expressed
LOC_Os07g47590	LOC_Os07g47590.1	Chr7:28452721-28456569	16.0585	25.6264	0.674294	2.12978	0.00055	0.0190348	expressed protein
LOC_Os08g10608	LOC_Os08g10608.1	Chr8:6243946-6247147	53.1652	84.8444	0.674337	2.22528	0.00015	0.00658227	ribosomal protein S17, putative, expressed
LOC_Os04g51630	LOC_Os04g51630.1	Chr4:30599916-30602922	120.068	191.668	0.674757	2.07345	0.0004	0.014733	60S ribosomal protein L7, putative, expressed
LOC_Os11g38959	LOC_Os11g38959.1	Chr11:23184446-23187634	111.081	177.37	0.675152	2.10827	0.00045	0.016191	40S ribosomal protein S9-2, putative, expressed
LOC_Os04g41300	LOC_Os04g41300.1	Chr4:24505543-24508402	7.86628	12.5617	0.675273	1.98756	0.00105	0.0314188	ribosome recycling factor, putative, expressed
LOC_Os08g10510	LOC_Os08g10510.2	Chr8:6170077-6175798	18.4549	29.501	0.676757	2.06173	0.00075	0.024297	aminotransferase, putative, expressed
LOC_Os01g60330	LOC_Os01g60330.1	Chr1:34899155-34901733	4.93977	7.90045	0.677492	2.06203	0.0008	0.0255024	inactive receptor kinase At2g26730 precursor, putative, expressed
LOC_Os10g12500	LOC_Os10g12500.1	Chr10:6946837-6953361	10.987	17.581	0.678223	2.06387	0.0008	0.0255024	integral membrane protein DUF6 containing protein, expressed
LOC_Os06g16290	LOC_Os06g16290.1	Chr6:9283139-9285250	31.8015	50.9076	0.678786	2.24038	0.00035	0.0132424	ribosomal protein L7Ae, putative, expressed
LOC_Os03g45740	LOC_Os03g45740.1	Chr3:25832040-25833820	26.8587	43.0408	0.680315	2.20982	0.0003	0.0116387	transferase family protein, putative, expressed
LOC_Os06g23140	LOC_Os06g23140.1	Chr6:13498671-13501214	4.0915	6.55989	0.681041	2.07823	0.00105	0.0314188	copper methylamine oxidase precursor, putative, expressed
LOC_Os05g51830	LOC_Os05g51830.1	Chr5:29753360-29756325	84.4473	135.645	0.683714	2.19373	0.00055	0.0190348	ZOS5-12 - C2H2 zinc finger protein, expressed
LOC_Os03g44830	LOC_Os03g44830.1	Chr3:25279409-25286387	9.74352	15.6809	0.686495	1.91326	0.0019	0.0486609	OsRhmbd9 - Putative Rhomboid homologue, expressed
LOC_Os05g45930	LOC_Os05g45930.1	Chr5:26616539-26620925	21.952	35.3316	0.686602	2.24287	0.0002	0.00833755	IQ calmodulin-binding motif family protein, putative, expressed
LOC_Os01g50030	LOC_Os01g50030.1	Chr1:28739986-28744762	34.5579	55.7199	0.689177	2.19147	0.0002	0.00833755	CPuORF25 - conserved peptide uORF-containing transcript, expressed
LOC_Os01g05530	LOC_Os01g05530.1	Chr1:2632553-2638081	8.26282	13.3806	0.69544	2.24075	0.0004	0.014733	expressed protein
LOC_Os06g21480	LOC_Os06g21480.1	Chr6:12412524-12415341	32.4049	52.5825	0.69837	2.29477	0.0002	0.00833755	60S ribosomal protein L31, putative, expressed
LOC_Os01g25030	LOC_Os01g25030.1	Chr1:14116997-14117889	37.424	60.7719	0.69944	2.09285	0.0006	0.0204185	dirigent, putative
LOC_Os01g27040	LOC_Os01g27040.1	Chr1:15075861-15083305	4.17357	6.78297	0.700635	2.27082	0.0003	0.0116387	chromatin-remodeling complex ATPase chain, putative, expressed
LOC_Os08g09350	LOC_Os08g09350.1	Chr8:5422257-5426674	33.0538	53.7845	0.702375	2.246	0.0003	0.0116387	gar2, putative, expressed
LOC_Os07g20340	LOC_Os07g20340.1	Chr7:11738719-11741010	3.78452	6.1595	0.702704	2.06717	0.00085	0.0266608	heavy metal-associated domain containing protein, expressed
LOC_Os10g31530	LOC_Os10g31530.1	Chr10:16515840-16516711	75.9905	123.682	0.702747	2.24608	0.0004	0.014733	glycine-rich cell wall protein, putative, expressed
LOC_Os03g51970	LOC_Os03g51970.1	Chr3:29823448-29825818	5.73334	9.35458	0.706297	2.147	0.00045	0.016191	growth-regulating factor, putative, expressed
LOC_Os03g63400	LOC_Os03g63400.1	Chr3:35822111-35824358	48.5138	79.2467	0.707955	2.31576	5e-05	0.00259516	transcription factor BTF3, putative, expressed
LOC_Os06g51270	LOC_Os06g51270.1	Chr6:31033380-31048512	4.58814	7.49502	0.708022	2.32652	0.0001	0.00475937	1,3-beta-glucan synthase component domain containing protein, expressed
LOC_Os02g48360	LOC_Os02g48360.1	Chr2:29604448-29610243	21.9463	35.8718	0.708877	2.30146	0.00015	0.00658227	pyrophosphate--fructose 6-phosphate 1-phosphotransferase subunit alpha, putative, expressed
LOC_Os04g11030	LOC_Os04g11030.1	Chr4:5986671-5987382	188.395	307.975	0.709052	2.21648	0.0004	0.014733	expressed protein
LOC_Os09g17850	LOC_Os09g17850.1	Chr9:10922337-10926994	4.59968	7.52337	0.709846	2.07615	0.0009	0.027914	acetyltransferase type B catalytic subunit, putative, expressed
LOC_Os02g41904	LOC_Os02g41904.1	Chr2:25190483-25191221	30.0001	49.2106	0.714001	2.26808	0.0006	0.0204185	DEF7 - Defensin and Defensin-like DEFL family, expressed
LOC_Os05g12280	LOC_Os05g12280.1	Chr5:7049880-7050866	50.4157	82.8732	0.717033	2.30856	0.0001	0.00475937	clumping factor A precursor, putative, expressed
LOC_Os01g52490	LOC_Os01g52490.1	Chr1:30157881-30159775	79.2846	130.719	0.721361	2.3567	0.00015	0.00658227	40S ribosomal protein S24, putative, expressed
LOC_Os01g57700	LOC_Os01g57700.1	Chr1:33359441-33361794	46.5429	76.7888	0.722334	2.32188	0.00015	0.00658227	membrane protein, putative, expressed
LOC_Os10g22050	LOC_Os10g22050.1	Chr10:11390651-11391319	47.0214	77.7458	0.725447	2.27909	0.0003	0.0116387	expressed protein
LOC_Os01g73160	LOC_Os01g73160.1	Chr1:42425423-42427258	44.0636	72.8634	0.725607	2.34089	0.0005	0.0176439	40S ribosomal protein S10, putative, expressed
LOC_Os01g71310	LOC_Os01g71310.1	Chr1:41300202-41303044	4.52538	7.4884	0.726619	2.28911	0.0004	0.014733	cytokinin dehydrogenase precursor, putative, expressed
LOC_Os07g20164	LOC_Os07g20164.1	Chr7:11642551-11644287	15.2727	25.2788	0.726977	2.48249	0.0001	0.00475937	expressed protein
LOC_Os05g01450	LOC_Os05g01450.1	Chr5:259952-262291	30.6967	50.884	0.729129	2.39284	0.0001	0.00475937	eukaryotic translation initiation factor 3 subunit F, putative, expressed
LOC_Os05g14740	LOC_Os05g14740.1	Chr5:8374795-8376859	5.07156	8.41412	0.730383	2.38485	0.0003	0.0116387	expressed protein
LOC_Os05g37160	LOC_Os05g37160.1	Chr5:21711919-21715654	3.46892	5.77081	0.734289	2.12459	0.001	0.0303284	tubulin/FtsZ domain containing protein, putative, expressed
LOC_Os06g35730	LOC_Os06g35730.1	Chr6:20851107-20853749	28.6235	47.6473	0.735197	2.37308	0.0002	0.00833755	ribosomal protein L5, putative, expressed
LOC_Os03g06510	LOC_Os03g06510.1	Chr3:3258436-3270596	1.99556	3.32392	0.736097	2.43259	0.00015	0.00658227	KIP1, putative, expressed
LOC_Os03g60620	LOC_Os03g60620.1	Chr3:34446322-34450944	28.979	48.362	0.738867	2.35829	0.0001	0.00475937	DnaK family protein, putative, expressed
LOC_Os09g37006	LOC_Os09g37006.2	Chr9:21343531-21346652	24.7705	41.3854	0.740496	2.41067	0.0001	0.00475937	protein of unknown function domain containing protein, expressed
LOC_Os02g03710	LOC_Os02g03710.1	Chr2:1558478-1559143	42.7132	71.5606	0.744484	2.63877	0.00015	0.00658227	UP-9A, putative, expressed
LOC_Os01g01660	LOC_Os01g01660.1	Chr1:327127-328451	36.3093	60.9033	0.746183	2.65071	5e-05	0.00259516	isoflavone reductase, putative, expressed
LOC_Os10g31670	LOC_Os10g31670.1	Chr10:16599487-16600321	20.1884	33.9014	0.747818	2.36276	5e-05	0.00259516	retrotransposon protein, putative, unclassified, expressed
LOC_Os03g31134	LOC_Os03g31134.1	Chr3:17727097-17734851	6.90297	11.6048	0.749434	2.36975	0.00015	0.00658227	retrotransposon protein, putative, Ty1-copia subclass, expressed
LOC_Os11g35710	LOC_Os11g35710.1	Chr11:20942414-20959702	9.04113	15.2269	0.752047	2.43006	0.0001	0.00475937	cycloartenol synthase, putative, expressed
LOC_Os11g05470	LOC_Os11g05470.1	Chr11:2452524-2454103	31.5817	53.2212	0.752914	2.43586	5e-05	0.00259516	RCN1 Centroradialis-like1 homogous to TFL1 gene; contains Pfam profile PF01161: Phosphatidylethanolamine-binding protein, expressed
LOC_Os12g37400	LOC_Os12g37400.1	Chr12:22954068-22959404	3.18409	5.3676	0.753395	2.26695	0.00045	0.016191	MCM7 - Putative minichromosome maintenance MCM complex subunit 7, expressed
LOC_Os01g70220	LOC_Os01g70220.1	Chr1:40654187-40664396	1.79818	3.04038	0.757718	1.99697	0.00155	0.0419832	histone-lysine N-methyltransferase, putative, expressed
LOC_Os02g50910	LOC_Os02g50910.1	Chr2:31120607-31124019	3.22441	5.46776	0.761915	2.17221	0.0004	0.014733	expressed protein
LOC_Os12g05880	LOC_Os12g05880.1	Chr12:2699174-2700272	18.6539	31.6712	0.763698	2.41686	0.0001	0.00475937	Cupin domain containing protein, expressed
LOC_Os05g30220	LOC_Os05g30220.1	Chr5:17512759-17517933	1.04731	1.77912	0.764477	2.04723	0.00145	0.0399471	disease resistance RPP13-like protein 1, putative, expressed
LOC_Os01g69960	LOC_Os01g69960.1	Chr1:40460000-40461483	5.14127	8.76205	0.769143	2.23291	0.0002	0.00833755	expressed protein
LOC_Os02g06830	LOC_Os02g06830.1	Chr2:3441718-3451214	2.11574	3.60792	0.770007	2.22961	0.00075	0.024297	expressed protein
LOC_Os03g06980	LOC_Os03g06980.1	Chr3:3561500-3565365	9.9735	17.0223	0.771256	2.46699	5e-05	0.00259516	nucleic acid binding protein, putative, expressed
LOC_Os03g06940	LOC_Os03g06940.1	Chr3:3525077-3531357	7.92312	13.5231	0.771287	2.52074	5e-05	0.00259516	beta-galactosidase, putative, expressed
LOC_Os01g12900	LOC_Os01g12900.1	Chr1:7164593-7167419	3.50186	5.99715	0.776157	2.01446	0.00115	0.0337936	ras-related protein, putative, expressed
LOC_Os09g34960	LOC_Os09g34960.1	Chr9:20367317-20371359	12.3866	21.2135	0.776197	2.52741	0.0001	0.00475937	hydroxymethylglutaryl-CoA synthase, putative, expressed
LOC_Os07g29320	LOC_Os07g29320.1	Chr7:17195208-17196988	12.6034	21.5883	0.776434	2.53939	0.00015	0.00658227	rRNA-processing protein EBP2, putative, expressed
LOC_Os03g25450	LOC_Os03g25450.1	Chr3:14545714-14547929	7.49305	12.8915	0.782799	2.58214	5e-05	0.00259516	h/ACA ribonucleoprotein complex subunit 4, putative, expressed
LOC_Os05g41420	LOC_Os05g41420.1	Chr5:24254534-24257020	30.6764	52.9273	0.786883	2.76969	5e-05	0.00259516	auxin-induced protein 5NG4, putative, expressed
LOC_Os07g48596	LOC_Os07g48596.1	Chr7:29091951-29094140	3.3697	5.82385	0.789353	2.17054	0.0006	0.0204185	Myb transcription factor, putative, expressed
LOC_Os04g58504	LOC_Os04g58504.1	Chr4:34791846-34800755	2.695	4.66356	0.791146	2.17623	0.0009	0.027914	choline transporter-related, putative, expressed
LOC_Os09g32540	LOC_Os09g32540.1	Chr9:19424956-19430845	2.29968	3.9824	0.792201	2.36568	5e-05	0.00259516	expressed protein
LOC_Os03g18580	LOC_Os03g18580.1	Chr3:10398116-10399770	33.5868	58.2962	0.795508	2.56022	0.00015	0.00658227	40S ribosomal protein S7, putative, expressed
LOC_Os10g31630	LOC_Os10g31630.1	Chr10:16575346-16577743	2.64284	4.5894	0.796217	2.0614	0.00145	0.0399471	expressed protein
LOC_Os09g32500	LOC_Os09g32500.1	Chr9:19398907-19401072	66.6414	115.779	0.796879	2.60473	5e-05	0.00259516	60S ribosomal protein L32, putative, expressed
LOC_Os04g42270	LOC_Os04g42270.2	Chr4:25007807-25010027	83.5611	145.176	0.796898	2.03031	0.0014	0.0388968	60S ribosomal protein L23A, putative, expressed
LOC_Os04g33570	LOC_Os04g33570.1	Chr4:20319028-20321514	6.55387	11.4046	0.799193	2.40338	0.0003	0.0116387	RCN4 Centroradialis-like1 homologous to TFL1 gene; contains Pfam profile PF01161: Phosphatidylethanolamine-binding protein, expressed
LOC_Os10g26690	LOC_Os10g26690.1	Chr10:13937441-13939572	4.05971	7.06483	0.799276	1.98233	0.00185	0.0478345	structural constituent of ribosome, putative, expressed
LOC_Os10g31540	LOC_Os10g31540.1	Chr10:16518759-16519658	18.0721	31.6427	0.808107	2.55396	5e-05	0.00259516	glycine-rich cell wall structural protein 2 precursor, putative, expressed
LOC_Os04g59320	LOC_Os04g59320.1	Chr4:35270951-35276805	2.39951	4.21315	0.812161	2.29708	0.0002	0.00833755	protein kinase domain containing protein, expressed
LOC_Os10g42960	LOC_Os10g42960.1	Chr10:23156881-23159606	39.0182	68.617	0.81442	2.84063	5e-05	0.00259516	urea active transporter, putative, expressed
LOC_Os02g28074	LOC_Os02g28074.3	Chr2:16617377-16633950	2.90147	5.10923	0.816322	1.95151	0.0014	0.0388968	XRN 5-3 exonuclease N-terminus family protein, expressed
LOC_Os12g05600	LOC_Os12g05600.1	Chr12:2571622-2573915	2.74688	4.84202	0.817812	2.06243	0.0018	0.0469254	hydrolase, alpha/beta fold family protein, putative, expressed
LOC_Os01g68269	LOC_Os01g68269.1	Chr1:39670738-39672248	46.6021	82.3619	0.821581	3.03177	5e-05	0.00259516	expressed protein
LOC_Os01g59730	LOC_Os01g59730.1	Chr1:34550352-34552638	8.19441	14.5012	0.823461	2.12511	0.00055	0.0190348	ribosomal protein L7Ae, putative, expressed
LOC_Os02g32760	LOC_Os02g32760.1	Chr2:19455121-19458350	30.2438	53.6769	0.82766	2.63553	5e-05	0.00259516	60S acidic ribosomal protein, putative, expressed
LOC_Os03g10800	LOC_Os03g10800.3	Chr3:5528912-5534478	3.1322	5.55944	0.827763	2.11126	0.00085	0.0266608	BTBN4 - Bric-a-Brac, Tramtrack, Broad Complex BTB domain with non-phototropic hypocotyl 3 NPH3 domain, expressed
LOC_Os12g19180	LOC_Os12g19180.1	Chr12:11137920-11141605	3.04468	5.41511	0.830699	2.38151	0.0002	0.00833755	ATP binding protein, putative, expressed
LOC_Os04g48880	LOC_Os04g48880.1	Chr4:29157212-29159281	4.88409	8.69131	0.831485	2.63849	0.00025	0.0100299	fatty acid hydroxylase, putative, expressed
LOC_Os08g45000	LOC_Os08g45000.1	Chr8:28244201-28246028	2.3017	4.10324	0.834067	2.45228	0.00045	0.016191	inorganic phosphate transporter, putative, expressed
LOC_Os05g40960	LOC_Os05g40960.1	Chr5:24015242-24017576	2.85275	5.14996	0.852211	2.23329	0.0007	0.0231015	Myb transcription factor, putative, expressed
LOC_Os12g29220	LOC_Os12g29220.1	Chr12:17302072-17305326	5.65905	10.2554	0.857749	2.6479	5e-05	0.00259516	nodulin MtN3 family protein, putative, expressed
LOC_Os05g07980	LOC_Os05g07980.1	Chr5:4317496-4321884	0.932844	1.69346	0.860269	2.10061	0.0015	0.0409433	DUF630/DUF632 domains containing protein, putative, expressed
LOC_Os12g43340	LOC_Os12g43340.1	Chr12:26888762-26890254	8.9653	16.3223	0.864418	2.33724	0.00015	0.00658227	actin-depolymerizing factor, putative, expressed
LOC_Os05g38280	LOC_Os05g38280.1	Chr5:22448150-22450167	1.75956	3.20524	0.865217	2.63169	0.0009	0.027914	expressed protein
LOC_Os03g63870	LOC_Os03g63870.1	Chr3:36082358-36096572	8.09349	14.7831	0.869112	2.16373	0.0009	0.027914	expressed protein
LOC_Os12g17480	LOC_Os12g17480.1	Chr12:10010498-10014292	0.994358	1.82681	0.877488	1.98841	0.0016	0.0429569	MLA12, putative, expressed
LOC_Os06g31800	LOC_Os06g31800.1	Chr6:18466973-18468117	10.1952	18.7693	0.880487	1.90677	0.00105	0.0314188	THION2 - Plant thionin family protein precursor, expressed
LOC_Os02g52730	LOC_Os02g52730.1	Chr2:32254048-32257357	6.27102	11.5752	0.884272	3.08939	0.0003	0.0116387	ferredoxin--nitrite reductase, putative, expressed
LOC_Os03g11510	LOC_Os03g11510.1	Chr3:5960792-5964746	2.02748	3.76327	0.892295	2.19435	0.0005	0.0176439	mitochondrial carrier protein, putative, expressed
LOC_Os02g02830	LOC_Os02g02830.1	Chr2:1078474-1079652	4.74016	8.82625	0.896867	2.18941	0.0006	0.0204185	ubiquitin-conjugating enzyme, putative, expressed
LOC_Os04g11050	LOC_Os04g11050.1	Chr4:6004593-6009046	35.6845	66.492	0.897884	2.82684	5e-05	0.00259516	expressed protein
LOC_Os02g42300	LOC_Os02g42300.1	Chr2:25435052-25439436	1.51248	2.82062	0.899092	2.32707	0.0005	0.0176439	expressed protein
LOC_Os01g07730	LOC_Os01g07730.1	Chr1:3711211-3713653	16.9498	31.694	0.902939	3.1294	5e-05	0.00259516	phosphate/phosphoenolpyruvate translocator-related protein, putative, expressed
LOC_Os08g09170	LOC_Os08g09170.1	Chr8:5314676-5318143	1.52853	2.86219	0.90497	2.44076	0.00015	0.00658227	expressed protein
LOC_Os05g03200	LOC_Os05g03200.1	Chr5:1295615-1298612	1.49284	2.81565	0.915407	1.99002	0.0019	0.0486609	expressed protein
LOC_Os07g47040	LOC_Os07g47040.1	Chr7:28118072-28125357	5.04226	9.58157	0.926193	2.56268	0.0001	0.00475937	expressed protein
LOC_Os07g05940	LOC_Os07g05940.1	Chr7:2870685-2872832	1.36935	2.62697	0.939912	2.94257	0.0007	0.0231015	9-cis-epoxycarotenoid dioxygenase 1, chloroplast precursor, putative, expressed
LOC_Os07g36700	LOC_Os07g36700.1	Chr7:21989082-21991756	1.13259	2.17679	0.94258	2.63548	0.00035	0.0132424	CSLF1 - cellulose synthase-like family F; beta1,3;1,4 glucan synthase, expressed
LOC_Os10g31620	LOC_Os10g31620.1	Chr10:16567198-16567762	8.91003	17.2773	0.95538	2.48439	5e-05	0.00259516	glycine-rich cell wall structural protein 2 precursor, putative, expressed
LOC_Os12g38960	LOC_Os12g38960.1	Chr12:23952248-23956079	0.803434	1.55865	0.956048	2.05616	0.0012	0.0348277	ZOS12-07 - C2H2 zinc finger protein, expressed
LOC_Os04g24328	LOC_Os04g24328.1	Chr4:13937942-13939152	8.05986	15.6768	0.959807	3.07685	5e-05	0.00259516	jasmonate-induced protein, putative, expressed
LOC_Os05g14940	LOC_Os05g14940.1	Chr5:8478837-8484093	1.44491	2.81164	0.960434	2.42319	0.00035	0.0132424	transposon protein, putative, unclassified, expressed
LOC_Os04g38770	LOC_Os04g38770.1	Chr4:23040159-23041485	5.95775	11.6362	0.96578	2.17726	0.00065	0.0217806	OsMADS61 - MADS-box family gene with MIKCc type-box, expressed
LOC_Os05g06014	LOC_Os05g06014.1	Chr5:3008646-3012719	11.598	22.6772	0.967365	2.7018	5e-05	0.00259516	expressed protein
LOC_Os03g52820	LOC_Os03g52820.1	Chr3:30288768-30291910	0.67802	1.32768	0.96951	2.67221	0.00065	0.0217806	retrotransposon protein, putative, unclassified, expressed
LOC_Os04g38430	LOC_Os04g38430.2	Chr4:22848935-22851644	2.60295	5.18618	0.994528	2.45964	0.0001	0.00475937	nodulin, putative, expressed
LOC_Os01g30956	LOC_Os01g30956.1	Chr1:16904804-16910193	0.345715	0.694291	1.00596	2.12086	0.00135	0.037991	retrotransposon protein, putative, unclassified, expressed
LOC_Os10g31690	LOC_Os10g31690.1	Chr10:16537733-16538342	4.11035	8.32516	1.01822	2.27238	0.0008	0.0255024	glycine-rich cell wall structural protein 2 precursor, putative, expressed
LOC_Os05g46950	LOC_Os05g46950.1	Chr5:27163272-27166835	8.1866	16.6568	1.02477	3.03766	5e-05	0.00259516	expressed protein
LOC_Os08g22004	LOC_Os08g22004.1	Chr8:13185324-13195235	0.420691	0.859355	1.03049	2.27039	0.00045	0.016191	retrotransposon protein, putative, unclassified, expressed
LOC_Os10g31510	LOC_Os10g31510.1	Chr10:16507485-16508277	4.45172	9.16033	1.04104	2.58292	0.00015	0.00658227	glycine-rich cell wall structural protein 2 precursor, putative, expressed
LOC_Os04g11390	LOC_Os04g11390.2	Chr4:6225091-6226577	18.4271	37.9878	1.04371	3.03696	5e-05	0.00259516	expressed protein
LOC_Os04g21130	LOC_Os04g21130.1	Chr4:11894681-11898544	1.35177	2.80678	1.05407	2.13801	0.00155	0.0419832	F-box protein PP2-B1, putative, expressed
LOC_Os10g31730	LOC_Os10g31730.1	Chr10:16634497-16635314	41.1496	85.7027	1.05846	3.40026	5e-05	0.00259516	retrotransposon protein, putative, unclassified, expressed
LOC_Os02g02170	LOC_Os02g02170.1	Chr2:655323-657245	20.2784	42.3439	1.06221	4.00582	5e-05	0.00259516	transporter, major facilitator family, putative, expressed
LOC_Os12g12600	LOC_Os12g12600.1	Chr12:6945205-6948234	6.27666	13.2314	1.0759	2.87699	5e-05	0.00259516	dirigent, putative, expressed
LOC_Os05g12320	LOC_Os05g12320.1	Chr5:7082882-7085033	15.439	32.8224	1.0881	3.23801	5e-05	0.00259516	nodulin MtN3 family protein, putative, expressed
LOC_Os03g37260	LOC_Os03g37260.1	Chr3:20650252-20653294	0.503253	1.07482	1.09474	2.22873	0.0003	0.0116387	pentatricopeptide, putative, expressed
LOC_Os01g23710	LOC_Os01g23710.1	Chr1:13342878-13345906	1.36617	2.93142	1.10146	3.01212	5e-05	0.00259516	no apical meristem protein, putative, expressed
LOC_Os12g02980	LOC_Os12g02980.1	Chr12:1107400-1110538	1.25574	2.74272	1.12707	2.46108	0.0002	0.00833755	nucleoside-triphosphatase, putative, expressed
LOC_Os11g40780	LOC_Os11g40780.1	Chr11:24387279-24390444	0.538971	1.17957	1.12999	2.38118	0.0008	0.0255024	disease resistance protein, putative, expressed
LOC_Os06g32020	LOC_Os06g32020.1	Chr6:18615682-18616803	20.5106	45.0165	1.13408	3.37594	5e-05	0.00259516	THION6 - Plant thionin family protein precursor, expressed
LOC_Os11g31770	LOC_Os11g31770.2	Chr11:18636435-18650886	0.701926	1.55251	1.14521	2.34107	0.00075	0.024297	expressed protein
LOC_Os04g28860	LOC_Os04g28860.1	Chr4:17100967-17106827	0.27445	0.611292	1.15532	2.0668	0.00125	0.0359602	expressed protein
LOC_Os02g34990	LOC_Os02g34990.1	Chr2:20985922-20994251	3.61596	8.12535	1.16805	2.84347	0.00015	0.00658227	ACT domain containing protein, putative, expressed
LOC_Os04g11400	LOC_Os04g11400.2	Chr4:6231632-6232479	19.1786	43.3992	1.17817	3.50006	5e-05	0.00259516	expressed protein
LOC_Os01g07170	LOC_Os01g07170.1	Chr1:3386906-3390756	2.37303	5.42496	1.19288	2.97632	5e-05	0.00259516	HORMA domain containing protein, putative, expressed
LOC_Os02g40710	LOC_Os02g40710.1	Chr2:24683632-24685205	44.6359	102.302	1.19656	4.39429	5e-05	0.00259516	ammonium transporter protein, putative, expressed
LOC_Os03g06460	LOC_Os03g06460.1	Chr3:3228976-3233508	0.347267	0.801248	1.2062	2.25836	0.00075	0.024297	type I inositol-1,4,5-trisphosphate 5-phosphatase, putative, expressed
LOC_Os03g19220	LOC_Os03g19220.2	Chr3:10804092-10806772	3.36775	7.86714	1.22405	2.6151	0.00015	0.00658227	expressed protein
LOC_Os02g01220	LOC_Os02g01220.1	Chr2:124644-130189	95.2393	223.927	1.2334	2.82945	5e-05	0.00259516	rhodanese-like domain containing protein, putative, expressed
LOC_Os05g27350	LOC_Os05g27350.1	Chr5:15894884-15896386	0.801989	1.91934	1.25896	2.1596	0.0012	0.0348277	expressed protein
LOC_Os10g31740	LOC_Os10g31740.1	Chr10:16638954-16640712	2.26919	5.48597	1.27357	2.76637	5e-05	0.00259516	glycine-rich cell wall structural protein 2 precursor, putative, expressed
LOC_Os07g44830	LOC_Os07g44830.1	Chr7:26768337-26774167	1.2648	3.0992	1.29299	3.07996	5e-05	0.00259516	proline-rich family protein, putative, expressed
LOC_Os08g08920	LOC_Os08g08920.1	Chr8:5186874-5187698	1.91027	4.75182	1.3147	2.41954	0.0005	0.0176439	Cupin domain containing protein, expressed
LOC_Os08g12880	LOC_Os08g12880.1	Chr8:7643662-7646302	0.650536	1.62182	1.31792	2.67162	0.0003	0.0116387	transposon protein, putative, CACTA, En/Spm sub-class, expressed
LOC_Os11g29920	LOC_Os11g29920.1	Chr11:17385301-17393700	0.375403	0.968863	1.36785	2.95929	5e-05	0.00259516	NB-ARC domain containing protein, expressed
LOC_Os11g26390	LOC_Os11g26390.1	Chr11:15114134-15115308	1.41684	3.70514	1.38685	2.99042	5e-05	0.00259516	sulfotransferase domain containing protein, expressed
LOC_Os07g15440	LOC_Os07g15440.1	Chr7:8930408-8943858	3.91865	10.7466	1.45545	4.67442	5e-05	0.00259516	alanyl-tRNA synthetase family protein, expressed
LOC_Os09g30414	LOC_Os09g30414.1	Chr9:18521579-18524733	8.27394	22.8475	1.46539	5.11967	5e-05	0.00259516	aspartic proteinase nepenthesin-2 precursor, putative, expressed
LOC_Os08g19420	LOC_Os08g19420.1	Chr8:11607389-11608885	4.53058	12.5454	1.46939	4.09014	5e-05	0.00259516	O-methyltransferase, putative, expressed
LOC_Os12g12950	LOC_Os12g12950.1	Chr12:7171809-7176578	0.705482	2.00261	1.5052	2.6488	0.00025	0.0100299	expressed protein
LOC_Os06g19110	LOC_Os06g19110.1	Chr6:10871808-10875144	0.537647	1.55133	1.52877	3.37711	5e-05	0.00259516	cadmium tolerance factor, putative, expressed
LOC_Os04g09540	LOC_Os04g09540.1	Chr4:5121026-5124372	4.72651	13.7836	1.54411	4.24769	5e-05	0.00259516	acyl-protein thioesterase, putative, expressed
LOC_Os03g13150	LOC_Os03g13150.1	Chr3:7096669-7097510	0.935203	2.77996	1.57171	2.46491	0.00195	0.0495952	non-symbiotic hemoglobin 2, putative, expressed
LOC_Os01g16920	LOC_Os01g16920.1	Chr1:9679827-9680896	0.451641	1.38154	1.61303	3.25553	0.0007	0.0231015	embryonic protein DC-8, putative, expressed
LOC_Os03g43114	LOC_Os03g43114.1	Chr3:24049171-24053785	0.251424	0.77945	1.63233	3.02323	5e-05	0.00259516	expressed protein
LOC_Os06g22020	LOC_Os06g22020.1	Chr6:12751744-12753286	0.858538	2.91392	1.76301	3.59201	5e-05	0.00259516	cytochrome P450, putative, expressed
LOC_Os10g10300	LOC_Os10g10300.1	Chr10:5657198-5662154	0.16235	0.552406	1.76662	2.38656	0.0004	0.014733	retrotransposon protein, putative, unclassified, expressed
LOC_Os09g08190	LOC_Os09g08190.1	Chr9:4250757-4251917	0.791138	2.7931	1.81987	3.31726	5e-05	0.00259516	sulfotransferase domain containing protein, expressed
LOC_Os05g01010	LOC_Os05g01010.2	Chr5:33368-36741	0.315853	1.17302	1.8929	2.45149	0.00125	0.0359602	expressed protein
LOC_Os10g31560	LOC_Os10g31560.1	Chr10:16530982-16531552	0.478986	1.79359	1.90479	2.38812	0.0017	0.0449833	glycine-rich cell wall structural protein 2 precursor, putative, expressed
LOC_Os06g32240	LOC_Os06g32240.1	Chr6:18773301-18774641	0.336706	1.28172	1.92852	2.48245	0.00135	0.037991	THION9 - Plant thionin family protein precursor, expressed
LOC_Os08g36340	LOC_Os08g36340.1	Chr8:22904755-22908292	1.77504	6.8039	1.93851	5.73251	5e-05	0.00259516	potassium transporter, putative, expressed
LOC_Os06g36880	LOC_Os06g36880.1	Chr6:21730401-21733637	0.604535	2.38599	1.98069	3.83298	5e-05	0.00259516	cysteine synthase, putative, expressed
LOC_Os07g39250	LOC_Os07g39250.1	Chr7:23497078-23500287	0.160284	0.703206	2.13332	4.25899	5e-05	0.00259516	expressed protein
LOC_Os08g38800	LOC_Os08g38800.1	Chr8:24524560-24529130	0.828828	3.66116	2.14315	5.06026	5e-05	0.00259516	retrotransposon protein, putative, unclassified, expressed
LOC_Os08g25710	LOC_Os08g25710.1	Chr8:15642074-15645940	0.200616	0.933709	2.21854	4.75762	5e-05	0.00259516	CSLD3 - cellulose synthase-like family D, expressed
LOC_Os06g31960	LOC_Os06g31960.1	Chr6:18578401-18579512	1.09973	5.12939	2.22164	3.75297	5e-05	0.00259516	THION5 - Plant thionin family protein precursor, expressed
LOC_Os03g27680	LOC_Os03g27680.1	Chr3:15863776-15867188	0.415795	1.96341	2.23942	2.97539	0.0019	0.0486609	conserved hypothetical protein
LOC_Os02g29774	LOC_Os02g29774.1	Chr2:17718576-17725558	2.93851	15.848	2.43114	3.91295	5e-05	0.00259516	expressed protein
LOC_Os09g09210	LOC_Os09g09210.1	Chr9:4929365-4932323	0.457866	2.88831	2.65723	4.04047	5e-05	0.00259516	expressed protein
LOC_Os06g21570	LOC_Os06g21570.1	Chr6:12437996-12442742	0.355814	2.28334	2.68195	4.00801	5e-05	0.00259516	Os6bglu24 - beta-glucosidase homologue, similar to G. max isohydroxyurate hydrolase, expressed
LOC_Os08g26110	LOC_Os08g26110.1	Chr8:15875188-15876159	0.376821	3.38038	3.16523	3.33879	0.00135	0.037991	dirigent, putative, expressed
LOC_Os02g43370	LOC_Os02g43370.1	Chr2:26170386-26174970	23.9573	240.942	3.33015	7.73947	5e-05	0.00259516	transposon protein, putative, unclassified, expressed
LOC_Os06g32160	LOC_Os06g32160.1	Chr6:18726358-18727513	2.0039	29.4947	3.87958	7.78217	5e-05	0.00259516	THION7 - Plant thionin family protein precursor, expressed
LOC_Os07g06834	LOC_Os07g06834.1	Chr7:3339383-3340631	22.0426	335.789	3.92919	11.6586	5e-05	0.00259516	expressed protein
LOC_Os07g39240	LOC_Os07g39240.1	Chr7:23491412-23495070	0.104658	1.85279	4.14595	7.95909	5e-05	0.00259516	expressed protein
LOC_Os01g50020	LOC_Os01g50020.1	Chr1:28735748-28738223	0	0.37505	inf	#NAME?	5e-05	0.00259516	expressed protein
LOC_Os11g17870	LOC_Os11g17870.1	Chr11:10006330-10006801	0	23.021	inf	#NAME?	5e-05	0.00259516	expressed protein
LOC_Os12g05220	LOC_Os12g05220.1	Chr12:2313579-2317460	0	0.94931	inf	#NAME?	5e-05	0.00259516	expressed protein
LOC_Os06g35524	LOC_Os06g35524.1	Chr6:20712604-20714600	0	2.07292	inf	#NAME?	5e-05	0.00259516	expressed protein
LOC_Os07g26590	LOC_Os07g26590.1	Chr7:15308915-15309170	0	1.79872	inf	#NAME?	0.00035	0.0132424	expressed protein
LOC_Os07g09880	LOC_Os07g09880.1	Chr7:5252482-5254134	0	0.534287	inf	#NAME?	5e-05	0.00259516	expressed protein
LOC_Os08g07910	LOC_Os08g07910.1	Chr8:4460618-4461121	0	2.86105	inf	#NAME?	5e-05	0.00259516	expressed protein
LOC_Os07g33290	LOC_Os07g33290.1	Chr7:19903948-19904962	0	5.31521	inf	#NAME?	0.0018	0.0469254	hypothetical protein
LOC_Os03g28330	LOC_Os03g28330.2	Chr3:16301276-16307632	0	0.400574	inf	#NAME?	0.00155	0.0419832	sucrose synthase, putative, expressed
LOC_Os07g31770	LOC_Os07g31770.1	Chr7:18873789-18875926	1.32303	0	#NAME?	#NAME?	5e-05	0.00259516	chalcone synthase, putative, expressed
LOC_Os01g62740	LOC_Os01g62740.1	Chr1:36323779-36325016	10.274	0	#NAME?	#NAME?	5e-05	0.00259516	expressed protein
LOC_Os11g24890	LOC_Os11g24890.1	Chr11:14184095-14186031	0.531799	0	#NAME?	#NAME?	5e-05	0.00259516	expressed protein
LOC_Os12g11420	LOC_Os12g11420.1	Chr12:6164434-6164653	5.32949	0	#NAME?	#NAME?	5e-05	0.00259516	expressed protein
LOC_Os12g35470	LOC_Os12g35470.1	Chr12:21571460-21572868	2.77893	0	#NAME?	#NAME?	5e-05	0.00259516	expressed protein
LOC_Os02g06940	LOC_Os02g06940.1	Chr2:3517162-3519874	2.20248	0	#NAME?	#NAME?	5e-05	0.00259516	expressed protein
LOC_Os05g36210	LOC_Os05g36210.1	Chr5:21473959-21474333	0.738863	0	#NAME?	#NAME?	5e-05	0.00259516	expressed protein
LOC_Os06g10190	LOC_Os06g10190.1	Chr6:5216710-5218031	0.49314	0	#NAME?	#NAME?	5e-05	0.00259516	flavin-containing monooxygenase 2, putative, expressed
LOC_Os07g14470	LOC_Os07g14470.1	Chr7:8248394-8249018	0.638173	0	#NAME?	#NAME?	5e-05	0.00259516	OsWAK67 - OsWAK short gene, expressed
LOC_Os07g14490	LOC_Os07g14490.1	Chr7:8257196-8258252	0.343145	0	#NAME?	#NAME?	5e-05	0.00259516	OsWAK68 - OsWAK pseudogene, expressed
LOC_Os09g38834	LOC_Os09g38834.1	Chr9:22307501-22310180	0.471901	0	#NAME?	#NAME?	5e-05	0.00259516	OsWAK89b - OsWAK receptor-like protein kinase, expressed
LOC_Os10g09300	LOC_Os10g09300.1	Chr10:5028005-5029757	1.30762	0	#NAME?	#NAME?	5e-05	0.00259516	retrotransposon protein, putative, Ty3-gypsy subclass, expressed
LOC_Os07g03610	LOC_Os07g03610.1	Chr7:1449228-1449741	0.983698	0	#NAME?	#NAME?	5e-05	0.00259516	SCP-like extracellular protein, expressed
LOC_Os01g03370	LOC_Os01g03370.1	Chr1:1356600-1361257	1.00025	0	#NAME?	#NAME?	5e-05	0.00259516	senescence-induced receptor-like serine/threonine-protein kinase precursor, putative, expressed

## Sheet: S6
Table S6. Differentially expressed transcripts for comparison between OsAnt1::HvAlaAT lines (GOI) and wildtype (WT) controls in shoots. Green color shows transcripts up-regulated in GOI as compared to WT (502). Orange color shows transcripts down-regulated in GOI as compared to WT (284). Blue color refers to transcripts specifically expressed in one of the two genotypes (28). Gene expression leve…
Gene	Transcript ID	Locus	FPKM_GOI	FPKM_WT	log2(fold_change)	test_stat	p_value	q_value	Description
GOI (HvAlaAT)	GOI	GOI:975-2473	223.169	0.122768	-10.828	-12.5535	0.0003	0.0242639	Transgene, barley alanine aminotransferase
LOC_Os07g05840	LOC_Os07g05840.1	Chr7:2806939-2809829	26.6483	0.232422	-6.84115	-10.7552	5e-05	0.00575549	expressed protein
LOC_Os08g04210	LOC_Os08g04210.1	Chr8:2054187-2056025	3.30589	0.177535	-4.21886	-5.29964	5e-05	0.00575549	cysteine-rich repeat secretory protein 55 precursor, putative, expressed
LOC_Os05g45430	LOC_Os05g45430.1	Chr5:26356707-26358549	1.3743	0.0838041	-4.03554	-4.58887	0.00015	0.014467	TOO MANY MOUTHS precursor, putative, expressed
LOC_Os07g05365	LOC_Os07g05365.1	Chr7:2456967-2458151	6.48459	0.434085	-3.90097	-4.80946	5e-05	0.00575549	photosystem II 10 kDa polypeptide, chloroplast precursor, putative, expressed
LOC_Os11g44750	LOC_Os11g44750.1	Chr11:27077996-27088766	3.15747	0.235149	-3.74712	-9.18018	5e-05	0.00575549	retrotransposon protein, putative, unclassified, expressed
LOC_Os01g03360	LOC_Os01g03360.1	Chr1:1353628-1354802	4.58385	0.382874	-3.58162	-5.70807	5e-05	0.00575549	BBTI5 - Bowman-Birk type bran trypsin inhibitor precursor, expressed
LOC_Os09g37967	LOC_Os09g37967.1	Chr9:21891810-21893285	7.2542	0.698236	-3.37703	-7.84481	5e-05	0.00575549	cupin domain containing protein, expressed
LOC_Os12g25450	LOC_Os12g25450.1	Chr12:14713944-14716498	5.34756	0.591479	-3.17648	-6.50213	5e-05	0.00575549	O-methyltransferase, putative, expressed
LOC_Os10g28350	LOC_Os10g28350.1	Chr10:14751949-14754326	8.3497	0.929931	-3.16653	-6.37649	5e-05	0.00575549	1,2-dihydroxy-3-keto-5-methylthiopentene dioxygenase protein, putative, expressed
LOC_Os11g10590	LOC_Os11g10590.1	Chr11:5808750-5809017	13.5856	1.65519	-3.03701	-3.2661	0.0007	0.045807	expressed protein
LOC_Os01g52880	LOC_Os01g52880.1	Chr1:30407035-30408554	1.5682	0.200905	-2.96452	-4.32937	5e-05	0.00575549	leucine-rich repeat family protein, putative, expressed
LOC_Os01g05890	LOC_Os01g05890.1	Chr1:2817649-2818897	1.40247	0.19857	-2.82025	-4.21222	0.00025	0.0210509	OsFBX2 - F-box domain containing protein, expressed
LOC_Os03g28980	LOC_Os03g28980.1	Chr3:16449346-16451968	1.50106	0.218347	-2.78129	-5.69567	5e-05	0.00575549	WD40-like Beta Propeller Repeat family protein, expressed
LOC_Os07g48030	LOC_Os07g48030.1	Chr7:28678384-28680073	1.05274	0.164695	-2.67628	-3.28668	0.0002	0.0178688	peroxidase precursor, putative, expressed
LOC_Os12g36210	LOC_Os12g36210.1	Chr12:22193316-22193882	18.3285	2.92145	-2.64933	-5.66681	5e-05	0.00575549	inhibitor I family protein, putative, expressed
LOC_Os12g02210	LOC_Os12g02210.1	Chr12:690488-691172	4.66552	0.752746	-2.6318	-3.85283	5e-05	0.00575549	RING finger protein, putative, expressed
LOC_Os01g08530	LOC_Os01g08530.1	Chr1:4232099-4233560	1.65143	0.274041	-2.59125	-4.46882	5e-05	0.00575549	retrotransposon protein, putative, unclassified, expressed
LOC_Os04g08824	LOC_Os04g08824.1	Chr4:4869931-4872151	4.67646	0.813343	-2.52348	-5.56206	5e-05	0.00575549	cytochrome P450, putative, expressed
LOC_Os10g05930	LOC_Os10g05930.1	Chr10:2990896-2992016	44.451	8.1434	-2.44851	-7.90827	5e-05	0.00575549	POEI10 - Pollen Ole e I allergen and extensin family protein precursor, expressed
LOC_Os02g55890	LOC_Os02g55890.1	Chr2:34210399-34215008	1.09533	0.204949	-2.41804	-4.126	5e-05	0.00575549	inorganic H+ pyrophosphatase, putative, expressed
LOC_Os02g27850	LOC_Os02g27850.1	Chr2:16487845-16493503	0.867519	0.162485	-2.41659	-4.25295	5e-05	0.00575549	retrotransposon protein, putative, unclassified, expressed
LOC_Os07g24830	LOC_Os07g24830.1	Chr7:14118020-14118923	6.74037	1.27932	-2.39746	-3.99899	5e-05	0.00575549	thionin-like peptide, putative, expressed
LOC_Os12g07680	LOC_Os12g07680.1	Chr12:3861310-3863883	4.93278	0.956087	-2.36719	-5.44104	5e-05	0.00575549	RNase P subunit p30, putative, expressed
LOC_Os06g01070	LOC_Os06g01070.1	Chr6:50098-50641	1.89785	0.399709	-2.24734	-2.84752	0.00075	0.0477241	expressed protein
LOC_Os04g32800	LOC_Os04g32800.1	Chr4:19796269-19798423	18.8932	3.99017	-2.24335	-5.99445	5e-05	0.00575549	basic proline-rich protein, putative, expressed
LOC_Os07g37385	LOC_Os07g37385.1	Chr7:22404279-22405209	35.5275	7.54247	-2.23583	-6.89637	5e-05	0.00575549	LTPL109 - Protease inhibitor/seed storage/LTP family protein precursor, expressed
LOC_Os08g02220	LOC_Os08g02220.1	Chr8:763212-765124	2.83862	0.612448	-2.21253	-4.96049	5e-05	0.00575549	endoglucanase, putative, expressed
LOC_Os05g33140	LOC_Os05g33140.1	Chr5:19435357-19436734	24.3078	5.47474	-2.15055	-7.22729	5e-05	0.00575549	CHIT5 - Chitinase family protein precursor, expressed
LOC_Os02g07400	LOC_Os02g07400.1	Chr2:3821689-3824177	0.636275	0.145594	-2.1277	-3.68872	5e-05	0.00575549	retrotransposon protein, putative, unclassified, expressed
LOC_Os04g43580	LOC_Os04g43580.2	Chr4:25790013-25791567	2.45978	0.573243	-2.10131	-3.18776	0.0001	0.0105255	DUF640 domain containing protein, putative, expressed
LOC_Os05g43930	LOC_Os05g43930.1	Chr5:25564507-25566228	8.05587	1.94752	-2.0484	-5.52389	5e-05	0.00575549	O-methyltransferase, putative, expressed
LOC_Os02g35970	LOC_Os02g35970.1	Chr2:21608140-21613272	5.30713	1.28817	-2.04261	-6.25885	5e-05	0.00575549	BTBN2 - Bric-a-Brac, Tramtrack, Broad Complex BTB domain with non-phototropic hypocotyl 3 NPH3 and coiled-coil domains, expressed
LOC_Os04g31790	LOC_Os04g31790.1	Chr4:19020395-19037720	4.33593	1.05999	-2.03229	-4.38488	5e-05	0.00575549	expressed protein
LOC_Os11g18110	LOC_Os11g18110.1	Chr11:10185241-10191810	2.42308	0.610609	-1.98852	-3.93108	5e-05	0.00575549	POT family protein, expressed
LOC_Os04g09780	LOC_Os04g09780.1	Chr4:5246845-5247861	2.20944	0.564405	-1.96888	-3.57096	0.00025	0.0210509	cysteine-rich receptor protein kinase, putative, expressed
LOC_Os04g40990	LOC_Os04g40990.1	Chr4:24325763-24328254	3.01674	0.772179	-1.96598	-4.40676	5e-05	0.00575549	malate synthase, glyoxysomal, putative, expressed
LOC_Os08g36700	LOC_Os08g36700.1	Chr8:23158295-23159531	1.22817	0.326282	-1.91232	-2.56934	0.0002	0.0178688	HSF-type DNA-binding domain containing protein, expressed
LOC_Os11g28104	LOC_Os11g28104.1	Chr11:16144744-16161505	3.76854	1.03586	-1.86318	-4.78397	5e-05	0.00575549	TKL_IRAK_DUF26-lf.4 - DUF26 kinases have homology to DUF26 containing loci, expressed
LOC_Os01g73220	LOC_Os01g73220.1	Chr1:42446000-42447654	1.77769	0.489839	-1.85962	-3.64986	0.00015	0.014467	peroxidase precursor, putative, expressed
LOC_Os03g52860	LOC_Os03g52860.1	Chr3:30315454-30318972	4.06035	1.14949	-1.82061	-5.52106	5e-05	0.00575549	lipoxygenase, putative, expressed
LOC_Os05g42150	LOC_Os05g42150.1	Chr5:24643515-24646086	0.996347	0.287279	-1.7942	-3.46927	5e-05	0.00575549	OsGH3.4 - Probable indole-3-acetic acid-amido synthetase, expressed
LOC_Os01g52514	LOC_Os01g52514.1	Chr1:30173441-30179151	1.47341	0.428044	-1.78332	-3.06646	5e-05	0.00575549	B3 DNA binding domain containing protein, expressed
LOC_Os01g21590	LOC_Os01g21590.1	Chr1:12091632-12093276	1.75789	0.525697	-1.74154	-3.8373	5e-05	0.00575549	homeodomain, putative, expressed
LOC_Os12g38330	LOC_Os12g38330.1	Chr12:23524204-23524879	11.2709	3.37995	-1.73753	-4.43519	5e-05	0.00575549	RALFL44 - Rapid ALkalinization Factor RALF family protein precursor, expressed
LOC_Os02g58370	LOC_Os02g58370.1	Chr2:35700414-35702064	1.57229	0.475364	-1.72577	-2.8377	0.00025	0.0210509	expressed protein
LOC_Os04g58200	LOC_Os04g58200.1	Chr4:34663054-34664723	261.439	81.0702	-1.68923	-5.90338	5e-05	0.00575549	protochlorophyllide reductase A, chloroplast precursor, putative, expressed
LOC_Os09g06550	LOC_Os09g06550.1	Chr9:3114276-3115272	1.9146	0.596343	-1.68283	-3.04864	0.00075	0.0477241	retrotransposon protein, putative, unclassified, expressed
LOC_Os01g01580	LOC_Os01g01580.1	Chr1:292843-293535	2.44565	0.768051	-1.67094	-2.66998	0.00065	0.0435552	expressed protein
LOC_Os07g46830	LOC_Os07g46830.1	Chr7:27991195-27992591	2.1461	0.691262	-1.63441	-3.10996	0.0005	0.0357653	sex determination protein tasselseed-2, putative, expressed
LOC_Os08g07670	LOC_Os08g07670.1	Chr8:4293994-4294513	3.56098	1.14997	-1.63067	-2.67582	0.0007	0.045807	expressed protein
LOC_Os02g57770	LOC_Os02g57770.1	Chr2:35376561-35378827	4.90647	1.58676	-1.6286	-4.31247	5e-05	0.00575549	glycosyl hydrolases family 16, putative, expressed
LOC_Os01g03680	LOC_Os01g03680.1	Chr1:1515836-1516832	24.9913	8.10882	-1.62386	-4.60512	5e-05	0.00575549	BBTI8 - Bowman-Birk type bran trypsin inhibitor precursor, expressed
LOC_Os05g16240	LOC_Os05g16240.1	Chr5:9183955-9185209	1.21764	0.400618	-1.60378	-2.68819	0.0003	0.0242639	expressed protein
LOC_Os07g03250	LOC_Os07g03250.1	Chr7:1299597-1304299	1.66075	0.548576	-1.59807	-2.64448	0.0002	0.0178688	AP2-like ethylene-responsive transcription factor PLETHORA 2, putative, expressed
LOC_Os12g39130	LOC_Os12g39130.1	Chr12:24071870-24072482	14.6013	4.82971	-1.59609	-4.91231	5e-05	0.00575549	fibroin heavy chain precursor, putative, expressed
LOC_Os11g40340	LOC_Os11g40340.1	Chr11:24046398-24050126	1.33205	0.441118	-1.59441	-3.3719	5e-05	0.00575549	expressed protein
LOC_Os01g52690	LOC_Os01g52690.1	Chr1:30293942-30296578	2.98638	0.989898	-1.59305	-4.6159	5e-05	0.00575549	retrotransposon protein, putative, unclassified, expressed
LOC_Os07g48900	LOC_Os07g48900.1	Chr7:29261209-29261983	5.105	1.69249	-1.59276	-3.81808	5e-05	0.00575549	expressed protein
LOC_Os01g22570	LOC_Os01g22570.1	Chr1:12682332-12683428	9.28502	3.08205	-1.59102	-3.74365	5e-05	0.00575549	glycerol-3-phosphate acyltransferase, putative, expressed
LOC_Os06g12370	LOC_Os06g12370.1	Chr6:6701246-6704416	5.4547	1.85983	-1.55232	-4.96147	5e-05	0.00575549	OsFtsH6 FtsH protease, homologue of AtFtsH6, expressed
LOC_Os05g33860	LOC_Os05g33860.1	Chr5:19977358-19978410	4.15732	1.42866	-1.54099	-3.34113	0.0001	0.0105255	expressed protein
LOC_Os02g34640	LOC_Os02g34640.1	Chr2:20776246-20777086	9.23351	3.21377	-1.52261	-4.9845	5e-05	0.00575549	expressed protein
LOC_Os01g22560	LOC_Os01g22560.1	Chr1:12677085-12678141	12.4918	4.42972	-1.4957	-4.17082	5e-05	0.00575549	glycerol-3-phosphate acyltransferase 1, putative, expressed
LOC_Os10g05820	LOC_Os10g05820.1	Chr10:2941800-2942965	33.6957	11.9679	-1.4934	-4.95456	5e-05	0.00575549	POEI5 - Pollen Ole e I allergen and extensin family protein precursor, expressed
LOC_Os10g41270	LOC_Os10g41270.1	Chr10:22180787-22182392	2.1667	0.772694	-1.48753	-3.63606	5e-05	0.00575549	triacylglycerol lipase like protein, putative, expressed
LOC_Os06g08600	LOC_Os06g08600.1	Chr6:4276288-4277140	7.00263	2.49797	-1.48714	-4.08468	5e-05	0.00575549	versicolorin reductase, putative, expressed
LOC_Os04g59260	LOC_Os04g59260.1	Chr4:35245106-35246738	4.69119	1.68719	-1.47533	-3.44429	5e-05	0.00575549	peroxidase precursor, putative, expressed
LOC_Os12g08980	LOC_Os12g08980.1	Chr12:4698411-4699299	2.9568	1.07296	-1.46244	-3.28368	0.0001	0.0105255	syntaxin-related protein KNOLLE, putative, expressed
LOC_Os12g42020	LOC_Os12g42020.1	Chr12:26055220-26057002	2.85446	1.03771	-1.45982	-4.38679	5e-05	0.00575549	AGC_PVPK_like_kin82y.20 - ACG kinases include homologs to PKA, PKG and PKC, expressed
LOC_Os06g07220	LOC_Os06g07220.1	Chr6:3455732-3456811	8.88804	3.23414	-1.45848	-4.05062	5e-05	0.00575549	LTPL128 - Protease inhibitor/seed storage/LTP family protein precursor, expressed
LOC_Os04g10000	LOC_Os04g10000.1	Chr4:5380094-5381565	2.59582	0.947394	-1.45415	-3.1065	5e-05	0.00575549	sex determination protein tasselseed-2, putative, expressed
LOC_Os01g58730	LOC_Os01g58730.1	Chr1:33949386-33951631	3.45968	1.26499	-1.45151	-3.59362	5e-05	0.00575549	glycosyl hydrolases family 17, putative, expressed
LOC_Os01g18620	LOC_Os01g18620.1	Chr1:10488947-10490994	2.6658	0.981543	-1.44145	-3.99911	5e-05	0.00575549	transferase family protein, putative, expressed
LOC_Os02g33380	LOC_Os02g33380.1	Chr2:19834280-19835139	8.35685	3.07898	-1.44051	-3.94373	5e-05	0.00575549	pectinesterase inhibitor domain containing protein, putative, expressed
LOC_Os09g23220	LOC_Os09g23220.1	Chr9:13780702-13782442	12.9019	4.77789	-1.43314	-5.24521	5e-05	0.00575549	glycosyl hydrolases family 16, putative, expressed
LOC_Os09g07150	LOC_Os09g07150.1	Chr9:3490917-3491847	5.46975	2.02912	-1.43062	-4.56957	0.0001	0.0105255	expressed protein
LOC_Os08g43250	LOC_Os08g43250.1	Chr8:27345293-27347063	2.36277	0.883272	-1.41955	-3.28648	5e-05	0.00575549	MATE efflux family protein, putative, expressed
LOC_Os05g12808	LOC_Os05g12808.1	Chr5:7356781-7357669	2.58744	0.967345	-1.41942	-3.10819	0.0006	0.0413466	DUF623 domain containing protein, expressed
LOC_Os12g26850	LOC_Os12g26850.1	Chr12:15728554-15734371	2.10765	0.789531	-1.41657	-3.83646	5e-05	0.00575549	retrotransposon protein, putative, unclassified, expressed
LOC_Os03g20650	LOC_Os03g20650.1	Chr3:11683443-11684335	5.08856	1.91024	-1.41351	-3.0337	0.0001	0.0105255	bZIP transcription factor domain containing protein, expressed
LOC_Os07g37530	LOC_Os07g37530.1	Chr7:22474560-22477187	3.89849	1.46357	-1.41342	-3.0707	0.00045	0.0330345	organic cation transporter-related, putative, expressed
LOC_Os02g02310	LOC_Os02g02310.1	Chr2:763295-765023	1.99467	0.749403	-1.41234	-2.82648	0.0006	0.0413466	auxin-induced protein 5NG4, putative, expressed
LOC_Os09g10340	LOC_Os09g10340.1	Chr9:5643293-5645523	15.4963	5.8708	-1.4003	-4.31138	5e-05	0.00575549	cytochrome P450, putative, expressed
LOC_Os03g59100	LOC_Os03g59100.1	Chr3:33645109-33647519	2.79219	1.05954	-1.39796	-3.05956	5e-05	0.00575549	pheophorbide a oxygenase, chloroplast precursor, putative, expressed
LOC_Os05g28450	LOC_Os05g28450.1	Chr5:16659280-16659712	10.1008	3.83391	-1.39758	-3.20985	0.0001	0.0105255	minor ampullate silk protein MiSp1, putative, expressed
LOC_Os10g37160	LOC_Os10g37160.1	Chr10:19881377-19883255	7.36121	2.80453	-1.39218	-4.87541	5e-05	0.00575549	transposon protein, putative, unclassified, expressed
LOC_Os10g40584	LOC_Os10g40584.1	Chr10:21742273-21742822	7.49005	2.86443	-1.38673	-3.83327	0.00055	0.0383888	zinc finger family protein, putative, expressed
LOC_Os10g33990	LOC_Os10g33990.1	Chr10:18129551-18130135	10.9708	4.22645	-1.37615	-3.66057	5e-05	0.00575549	DUF584 domain containing protein, putative, expressed
LOC_Os03g08380	LOC_Os03g08380.1	Chr3:4279461-4284885	0.533527	0.206114	-1.37212	-2.96579	5e-05	0.00575549	ABC transporter, ATP-binding protein, putative, expressed
LOC_Os06g35520	LOC_Os06g35520.1	Chr6:20705348-20706997	6.14243	2.37795	-1.36909	-3.93377	5e-05	0.00575549	peroxidase precursor, putative, expressed
LOC_Os03g61270	LOC_Os03g61270.1	Chr3:34792024-34793869	1.29816	0.505985	-1.35931	-2.74544	0.00025	0.0210509	OsMan04 - Endo-Beta-Mannanase, expressed
LOC_Os09g32025	LOC_Os09g32025.1	Chr9:19118236-19119139	8.15308	3.22802	-1.3367	-4.13074	5e-05	0.00575549	uroporphyrinogen-III synthase, putative, expressed
LOC_Os04g46110	LOC_Os04g46110.1	Chr4:27326621-27327503	302.167	119.749	-1.33533	-6.41716	5e-05	0.00575549	fibroin heavy chain precursor, putative, expressed
LOC_Os05g43940	LOC_Os05g43940.1	Chr5:25569086-25570887	5.00129	1.98792	-1.33104	-3.47112	5e-05	0.00575549	O-methyltransferase, putative, expressed
LOC_Os11g19480	LOC_Os11g19480.1	Chr11:11212707-11214432	9.45896	3.76191	-1.33022	-5.03516	5e-05	0.00575549	receptor protein kinase-like protein At4g34220 precursor, putative, expressed
LOC_Os03g58850	LOC_Os03g58850.1	Chr3:33512912-33513726	18.6748	7.43365	-1.32895	-4.04801	5e-05	0.00575549	uncharacterized PE-PGRS family protein PE_PGRS3 precursor, putative, expressed
LOC_Os01g02780	LOC_Os01g02780.1	Chr1:969307-973327	5.54758	2.21882	-1.32207	-3.91117	5e-05	0.00575549	TAK33, putative, expressed
LOC_Os06g15380	LOC_Os06g15380.1	Chr6:8744339-8744693	9.17803	3.67656	-1.31983	-2.65651	0.0003	0.0242639	acylphosphatase, putative, expressed
LOC_Os06g15730	LOC_Os06g15730.1	Chr6:8913930-8917864	5.85102	2.34784	-1.31735	-4.42188	5e-05	0.00575549	expressed protein
LOC_Os12g21590	LOC_Os12g21590.1	Chr12:12133074-12133509	5.89435	2.37631	-1.31061	-2.28805	0.0007	0.045807	retrotransposon protein, putative, unclassified, expressed
LOC_Os08g37630	LOC_Os08g37630.1	Chr8:23847947-23848388	73.4618	29.7426	-1.30446	-5.30051	5e-05	0.00575549	elastin precursor, putative, expressed
LOC_Os03g46070	LOC_Os03g46070.1	Chr3:26034425-26035357	18.3041	7.4233	-1.30204	-4.16547	5e-05	0.00575549	thaumatin, putative, expressed
LOC_Os06g30730	LOC_Os06g30730.1	Chr6:17822283-17824815	7.22844	2.95077	-1.29259	-4.33669	5e-05	0.00575549	ABC-2 type transporter domain containing protein, expressed
LOC_Os07g43140	LOC_Os07g43140.1	Chr7:25847725-25848484	4.17682	1.70792	-1.29016	-3.09103	0.00055	0.0383888	VQ domain containing protein, putative, expressed
LOC_Os01g45910	LOC_Os01g45910.1	Chr1:26078027-26082198	41.7053	17.0576	-1.28982	-4.1388	5e-05	0.00575549	plastidic ATP/ADP-transporter, putative, expressed
LOC_Os09g34330	LOC_Os09g34330.1	Chr9:20268862-20269717	4.80896	1.9705	-1.28717	-3.37613	5e-05	0.00575549	helix-loop-helix DNA-binding domain containing protein, expressed
LOC_Os11g27170	LOC_Os11g27170.1	Chr11:15637695-15656956	1.57805	0.647415	-1.28538	-2.49752	0.0008	0.0497722	OsSCP58 - Putative Serine Carboxypeptidase homologue, expressed
LOC_Os05g10830	LOC_Os05g10830.2	Chr5:5986013-5987023	3.93909	1.61814	-1.28353	-2.60531	0.0005	0.0357653	proteophosphoglycan ppg4, putative, expressed
LOC_Os08g05290	LOC_Os08g05290.1	Chr8:2771087-2774524	4.85276	1.99835	-1.27999	-4.45915	5e-05	0.00575549	receptor-like protein kinase 5 precursor, putative, expressed
LOC_Os03g11950	LOC_Os03g11950.1	Chr3:6264769-6267879	5.5114	2.27694	-1.27532	-3.71177	5e-05	0.00575549	SEC14 cytosolic factor family protein, putative, expressed
LOC_Os03g44880	LOC_Os03g44880.1	Chr3:25315696-25317399	24.435	10.126	-1.27088	-4.14313	5e-05	0.00575549	Cupin domain containing protein, expressed
LOC_Os04g48490	LOC_Os04g48490.1	Chr4:28910247-28911930	19.6102	8.15326	-1.26615	-4.31223	5e-05	0.00575549	fasciclin-like arabinogalactan protein, putative, expressed
LOC_Os07g17270	LOC_Os07g17270.1	Chr7:10199449-10208924	2.20772	0.921862	-1.25994	-2.84363	0.0001	0.0105255	retrotransposon protein, putative, unclassified, expressed
LOC_Os03g46570	LOC_Os03g46570.1	Chr3:26363069-26364417	32.397	13.5462	-1.25797	-4.84739	5e-05	0.00575549	protein binding protein, putative, expressed
LOC_Os04g01710	LOC_Os04g01710.1	Chr4:471099-472891	14.443	6.07585	-1.24921	-3.96085	5e-05	0.00575549	cysteine proteinase At4g11310 precursor, putative, expressed
LOC_Os03g32050	LOC_Os03g32050.1	Chr3:18325229-18332522	2.45911	1.03569	-1.24754	-2.75744	0.00025	0.0210509	peroxidase precursor, putative, expressed
LOC_Os12g43450	LOC_Os12g43450.1	Chr12:26960486-26961405	38.6812	16.3058	-1.24625	-4.28632	5e-05	0.00575549	thaumatin family domain containing protein, expressed
LOC_Os10g18820	LOC_Os10g18820.1	Chr10:9582844-9584360	4.65336	1.96406	-1.24443	-2.76883	0.0002	0.0178688	dirigent, putative, expressed
LOC_Os08g14600	LOC_Os08g14600.1	Chr8:8781879-8782856	5.08461	2.14723	-1.24366	-2.79453	5e-05	0.00575549	expressed protein
LOC_Os07g03710	LOC_Os07g03710.1	Chr7:1512024-1512958	5.70077	2.41248	-1.24064	-2.83784	0.0001	0.0105255	SCP-like extracellular protein, expressed
LOC_Os07g01070	LOC_Os07g01070.1	Chr7:42656-44577	2.98184	1.26928	-1.2322	-3.31533	5e-05	0.00575549	peptide transporter, putative, expressed
LOC_Os02g19470	LOC_Os02g19470.1	Chr2:11376612-11379304	2.98919	1.27523	-1.22899	-3.31795	5e-05	0.00575549	expressed protein
LOC_Os08g44750	LOC_Os08g44750.1	Chr8:28118731-28121590	13.7751	5.94458	-1.21242	-3.9242	5e-05	0.00575549	auxin-induced protein 5NG4, putative, expressed
LOC_Os12g43110	LOC_Os12g43110.1	Chr12:26768219-26768893	14.1058	6.10095	-1.20918	-3.76814	5e-05	0.00575549	OsSAUR58 - Auxin-responsive SAUR gene family member, expressed
LOC_Os06g10670	LOC_Os06g10670.1	Chr6:5569909-5571471	12.5032	5.44819	-1.19845	-4.6646	5e-05	0.00575549	aspartic proteinase nepenthesin-1 precursor, putative, expressed
LOC_Os07g10850	LOC_Os07g10850.1	Chr7:5911828-5924366	1.15258	0.50224	-1.19842	-3.20201	5e-05	0.00575549	retrotransposon protein, putative, unclassified, expressed
LOC_Os05g38390	LOC_Os05g38390.1	Chr5:22501353-22503160	2.5295	1.10419	-1.19587	-2.80535	0.00015	0.014467	laccase precursor protein, putative, expressed
LOC_Os05g13320	LOC_Os05g13320.1	Chr5:7378647-7381005	4.13599	1.80719	-1.19448	-3.64812	5e-05	0.00575549	C4-dicarboxylate transporter/malic acid transport protein, expressed
LOC_Os10g30210	LOC_Os10g30210.1	Chr10:15697970-15700037	1.32454	0.581686	-1.18718	-2.33371	0.00055	0.0383888	expressed protein
LOC_Os05g42130	LOC_Os05g42130.1	Chr5:24631171-24632715	4.92244	2.16398	-1.18569	-3.47875	5e-05	0.00575549	MONOCULM 1, putative, expressed
LOC_Os03g14080	LOC_Os03g14080.1	Chr3:7646645-7650559	1.68198	0.740173	-1.18422	-2.43965	5e-05	0.00575549	transmembrane amino acid transporter protein, putative, expressed
LOC_Os06g27590	LOC_Os06g27590.1	Chr6:15611974-15612817	4.45742	1.97135	-1.17703	-2.27294	0.00055	0.0383888	expressed protein
LOC_Os04g41640	LOC_Os04g41640.1	Chr4:24692676-24693326	362.436	160.923	-1.17135	-4.13517	5e-05	0.00575549	HEV2 - Hevein family protein precursor, expressed
LOC_Os09g25100	LOC_Os09g25100.1	Chr9:15027139-15028689	7.49849	3.32964	-1.17123	-3.72321	5e-05	0.00575549	CAMK_KIN1/SNF1/Nim1_like.35 - CAMK includes calcium/calmodulin depedent protein kinases, expressed
LOC_Os04g51990	LOC_Os04g51990.1	Chr4:30869665-30871743	15.2573	6.77555	-1.1711	-4.82767	5e-05	0.00575549	transferase family domain containing protein, expressed
LOC_Os03g58410	LOC_Os03g58410.1	Chr3:33281870-33282563	16.1295	7.17367	-1.16891	-4.27673	5e-05	0.00575549	prenylated rab acceptor, putative, expressed
LOC_Os12g40750	LOC_Os12g40750.1	Chr12:25233484-25234048	9.73984	4.33352	-1.16836	-3.2207	5e-05	0.00575549	pectinesterase inhibitor domain containing protein, putative, expressed
LOC_Os01g11010	LOC_Os01g11010.1	Chr1:5875785-5877849	7.57007	3.38058	-1.16304	-4.08492	5e-05	0.00575549	peptide-N4-asparagine amidase A, putative, expressed
LOC_Os11g25990	LOC_Os11g25990.1	Chr11:14848225-14849740	3.32535	1.48835	-1.15979	-3.40503	0.0001	0.0105255	indole-3-acetate beta-glucosyltransferase, putative, expressed
LOC_Os08g41590	LOC_Os08g41590.1	Chr8:26269458-26270741	9.36059	4.19259	-1.15876	-4.16742	5e-05	0.00575549	peptide transporter PTR2, putative, expressed
LOC_Os04g32510	LOC_Os04g32510.1	Chr4:19564238-19566320	13.2388	5.9783	-1.14696	-3.83073	5e-05	0.00575549	expressed protein
LOC_Os11g35080	LOC_Os11g35080.1	Chr11:20566503-20567788	7.32859	3.32247	-1.14128	-3.84055	5e-05	0.00575549	expressed protein
LOC_Os03g18640	LOC_Os03g18640.1	Chr3:10443251-10446023	1.41712	0.64492	-1.13577	-2.53454	0.0005	0.0357653	laccase precursor protein, putative, expressed
LOC_Os05g25880	LOC_Os05g25880.1	Chr5:15057415-15058253	4.9514	2.25462	-1.13495	-2.90055	0.0002	0.0178688	N-dimethylguanosine tRNA methyltransferase, putative, expressed
LOC_Os03g46325	LOC_Os03g46325.1	Chr3:26200937-26201928	11.0113	5.02271	-1.13244	-3.90451	5e-05	0.00575549	pattern formation protein, putative, expressed
LOC_Os02g51930	LOC_Os02g51930.1	Chr2:31805976-31807891	6.35092	2.9	-1.13091	-3.39287	5e-05	0.00575549	cytokinin-O-glucosyltransferase 2, putative, expressed
LOC_Os03g47210	LOC_Os03g47210.1	Chr3:26722019-26722640	4.5161	2.06434	-1.1294	-2.32138	0.00075	0.0477241	expressed protein
LOC_Os03g61720	LOC_Os03g61720.1	Chr3:34985195-34990759	57.8025	26.4461	-1.12808	-4.39491	5e-05	0.00575549	glycerol-3-phosphate acyltransferase, putative, expressed
LOC_Os02g20540	LOC_Os02g20540.1	Chr2:12113833-12114975	100.11	45.8893	-1.12536	-4.39121	5e-05	0.00575549	fasciclin domain containing protein, expressed
LOC_Os05g06140	LOC_Os05g06140.1	Chr5:3069642-3074392	3.21723	1.47644	-1.1237	-3.08349	0.00015	0.014467	lipase, putative, expressed
LOC_Os02g09850	LOC_Os02g09850.1	Chr2:5078942-5079712	10.5507	4.84579	-1.12253	-3.23767	0.00015	0.014467	expressed protein
LOC_Os07g46480	LOC_Os07g46480.1	Chr7:27746307-27748010	116.535	53.5997	-1.12047	-4.83003	5e-05	0.00575549	eukaryotic aspartyl protease domain containing protein, expressed
LOC_Os02g47770	LOC_Os02g47770.1	Chr2:29206031-29208132	6.18738	2.84993	-1.1184	-3.15569	5e-05	0.00575549	ZF-HD protein dimerisation region containing protein, expressed
LOC_Os03g24590	LOC_Os03g24590.1	Chr3:14006154-14007356	169.342	78.0163	-1.11809	-5.48242	5e-05	0.00575549	mTERF domain containing protein, expressed
LOC_Os11g31590	LOC_Os11g31590.1	Chr11:18464219-18465647	16.1353	7.46783	-1.11146	-4.77896	5e-05	0.00575549	armadillo, putative, expressed
LOC_Os07g05110	LOC_Os07g05110.1	Chr7:2257319-2259135	14.1293	6.54446	-1.11034	-4.14304	5e-05	0.00575549	PLA IIIA/PLP7, putative, expressed
LOC_Os04g54300	LOC_Os04g54300.1	Chr4:32333334-32333993	17.57	8.13993	-1.11003	-2.99584	5e-05	0.00575549	wound induced protein, putative, expressed
LOC_Os04g34170	LOC_Os04g34170.3	Chr4:20708032-20709831	73.0647	33.8617	-1.10952	-4.79169	5e-05	0.00575549	retrotransposon protein, putative, unclassified, expressed
LOC_Os07g25800	LOC_Os07g25800.1	Chr7:14820649-14822248	3.55327	1.64918	-1.1074	-3.28199	5e-05	0.00575549	OsFBDUF37 - F-box and DUF domain containing protein, expressed
LOC_Os07g44900	LOC_Os07g44900.1	Chr7:26793451-26794492	6.70693	3.11573	-1.10608	-3.60818	5e-05	0.00575549	gibberellin receptor GID1L2, putative, expressed
LOC_Os01g48740	LOC_Os01g48740.1	Chr1:27956652-27957588	8.47341	3.95367	-1.09975	-3.3515	0.00015	0.014467	aspartyl protease family protein, putative, expressed
LOC_Os05g49940	LOC_Os05g49940.1	Chr5:28647464-28648244	6.34036	2.97589	-1.09124	-2.6443	0.00045	0.0330345	expressed protein
LOC_Os10g27120	LOC_Os10g27120.1	Chr10:14292897-14293662	19.7067	9.25265	-1.09075	-3.95014	5e-05	0.00575549	expressed protein
LOC_Os02g36780	LOC_Os02g36780.1	Chr2:22180170-22181019	14.236	6.69378	-1.08865	-3.95069	5e-05	0.00575549	mTERF domain containing protein, expressed
LOC_Os01g45860	LOC_Os01g45860.1	Chr1:26044165-26045843	9.22854	4.34201	-1.08774	-4.08097	5e-05	0.00575549	GRAS family transcription factor domain containing protein, expressed
LOC_Os09g36280	LOC_Os09g36280.1	Chr9:20938462-20939730	17.49	8.23015	-1.08754	-4.3779	5e-05	0.00575549	glycosyl hydrolases family 17, putative, expressed
LOC_Os09g23200	LOC_Os09g23200.1	Chr9:13758214-13765052	3.20682	1.50925	-1.08731	-3.20989	0.00015	0.014467	KANADI1, putative, expressed
LOC_Os01g16020	LOC_Os01g16020.1	Chr1:9018143-9019762	9.66165	4.5509	-1.08612	-4.53947	5e-05	0.00575549	FAD binding domain containing protein, expressed
LOC_Os09g19380	LOC_Os09g19380.1	Chr9:11602219-11604383	6.26414	2.96799	-1.07763	-2.53763	0.00025	0.0210509	receptor-like protein kinase precursor, putative, expressed
LOC_Os01g48750	LOC_Os01g48750.1	Chr1:27960361-27961544	6.96513	3.31172	-1.07257	-3.2078	5e-05	0.00575549	aspartic proteinase nepenthesin-2 precursor, putative, expressed
LOC_Os02g28340	LOC_Os02g28340.1	Chr2:16750076-16751771	11.1747	5.31725	-1.07149	-4.19785	5e-05	0.00575549	transferase family protein, putative, expressed
LOC_Os05g36900	LOC_Os05g36900.1	Chr5:21555553-21556537	3.68728	1.75525	-1.07088	-2.44494	0.0005	0.0357653	dof zinc finger domain containing protein, putative, expressed
LOC_Os01g64949	LOC_Os01g64949.1	Chr1:37695076-37696485	10.0999	4.80941	-1.0704	-2.33221	0.00045	0.0330345	expressed protein
LOC_Os09g26590	LOC_Os09g26590.1	Chr9:16124896-16125912	4.94307	2.36379	-1.0643	-2.65829	0.00045	0.0330345	OsSAUR37 - Auxin-responsive SAUR gene family member, expressed
LOC_Os10g07010	LOC_Os10g07010.1	Chr10:3658529-3661569	2.78933	1.33809	-1.05974	-3.09936	0.0004	0.0304803	3-ketoacyl-CoA synthase, putative, expressed
LOC_Os01g08130	LOC_Os01g08130.1	Chr1:3932328-3933352	16.9662	8.14273	-1.05908	-4.16075	5e-05	0.00575549	phototropic-responsive NPH3 family protein, putative, expressed
LOC_Os06g09240	LOC_Os06g09240.1	Chr6:4647953-4649523	21.1598	10.1611	-1.05827	-5.04335	5e-05	0.00575549	anthocyanidin 3-O-glucosyltransferase, putative, expressed
LOC_Os01g66100	LOC_Os01g66100.1	Chr1:38382381-38385504	13.5941	6.54389	-1.05476	-3.88147	5e-05	0.00575549	gibberellin 20 oxidase 2, putative, expressed
LOC_Os10g33550	LOC_Os10g33550.1	Chr10:17687943-17689221	11.6846	5.65763	-1.04634	-2.71033	0.0002	0.0178688	alcohol oxidase-related, putative, expressed
LOC_Os10g05860	LOC_Os10g05860.1	Chr10:2958891-2960029	19.4356	9.41288	-1.046	-3.32411	5e-05	0.00575549	POEI7 - Pollen Ole e I allergen and extensin family protein precursor, putative, expressed
LOC_Os12g21720	LOC_Os12g21720.1	Chr12:12212616-12214414	1.85122	0.896883	-1.04549	-2.56873	0.0007	0.045807	retrotransposon protein, putative, unclassified, expressed
LOC_Os11g37670	LOC_Os11g37670.1	Chr11:22241399-22244430	8.94129	4.33798	-1.04346	-4.24471	5e-05	0.00575549	expressed protein
LOC_Os12g41720	LOC_Os12g41720.1	Chr12:25838563-25840479	29.804	14.5759	-1.03192	-4.58852	5e-05	0.00575549	PLA IIIA/PLP7, putative, expressed
LOC_Os05g08530	LOC_Os05g08530.1	Chr5:4653225-4658218	6.49504	3.1776	-1.0314	-3.92006	5e-05	0.00575549	phototropic-responsive NPH3 family protein, putative, expressed
LOC_Os06g49505	LOC_Os06g49505.1	Chr6:29988039-29989101	78.056	38.3	-1.02717	-4.4548	5e-05	0.00575549	arogenate dehydrogenase 1, chloroplast precursor, putative, expressed
LOC_Os11g37950	LOC_Os11g37950.1	Chr11:22502006-22503109	16.015	7.86937	-1.0251	-2.93536	5e-05	0.00575549	WIP3 - Wound-induced protein precursor, expressed
LOC_Os10g33530	LOC_Os10g33530.1	Chr10:17677312-17678042	12.3161	6.06473	-1.02203	-2.88084	0.0004	0.0304803	alcohol oxidase-related, putative, expressed
LOC_Os11g34390	LOC_Os11g34390.1	Chr11:20152495-20154022	3.57406	1.76346	-1.01915	-3.09511	0.00045	0.0330345	glycosyltransferase, putative, expressed
LOC_Os07g37156	LOC_Os07g37156.1	Chr7:22253776-22258453	30.0265	14.8246	-1.01824	-4.11598	5e-05	0.00575549	expressed protein
LOC_Os03g28990	LOC_Os03g28990.1	Chr3:16457517-16459450	14.9179	7.37565	-1.0162	-4.22276	5e-05	0.00575549	zinc finger family protein, putative, expressed
LOC_Os01g12160	LOC_Os01g12160.1	Chr1:6624962-6630463	13.6868	6.77635	-1.0142	-3.7697	5e-05	0.00575549	OsGH3.3 - Probable indole-3-acetic acid-amido synthetase, expressed
LOC_Os03g46860	LOC_Os03g46860.1	Chr3:26505143-26509491	2.66396	1.33314	-0.998744	-2.44246	0.00065	0.0435552	helix-loop-helix DNA-binding protein, putative, expressed
LOC_Os02g11040	LOC_Os02g11040.1	Chr2:5912590-5914192	26.4906	13.2687	-0.997453	-4.10737	5e-05	0.00575549	expressed protein
LOC_Os11g14400	LOC_Os11g14400.1	Chr11:8084982-8086522	8.01279	4.01382	-0.997328	-3.47533	5e-05	0.00575549	polygalacturonase, putative, expressed
LOC_Os12g42830	LOC_Os12g42830.1	Chr12:26613739-26617230	1.67047	0.837611	-0.995899	-2.31154	0.0003	0.0242639	expressed protein
LOC_Os01g15039	LOC_Os01g15039.1	Chr1:8447459-8451535	3.43892	1.72568	-0.994793	-2.98934	5e-05	0.00575549	pectinesterase, putative, expressed
LOC_Os11g36940	LOC_Os11g36940.1	Chr11:21790084-21791579	18.2157	9.15626	-0.992351	-4.06736	5e-05	0.00575549	glucan endo-1,3-beta-glucosidase precursor, putative, expressed
LOC_Os02g57790	LOC_Os02g57790.1	Chr2:35389603-35390587	5.67917	2.85681	-0.991274	-2.65963	0.00035	0.0273483	ZOS2-19 - C2H2 zinc finger protein, expressed
LOC_Os05g11650	LOC_Os05g11650.1	Chr5:6606021-6607745	16.7132	8.41642	-0.989708	-4.29532	5e-05	0.00575549	GIL1, putative, expressed
LOC_Os03g15320	LOC_Os03g15320.1	Chr3:8384205-8386091	4.46983	2.25101	-0.989645	-3.00477	0.00025	0.0210509	glyoxal oxidase-related, putative, expressed
LOC_Os06g11135	LOC_Os06g11135.1	Chr6:5837563-5838523	121.309	61.1844	-0.987453	-4.93761	5e-05	0.00575549	gibberellin receptor GID1L2, putative, expressed
LOC_Os10g28210	LOC_Os10g28210.1	Chr10:14658213-14659231	36.9653	18.6854	-0.98426	-4.31034	5e-05	0.00575549	plant-specific domain TIGR01615 family protein, expressed
LOC_Os11g19490	LOC_Os11g19490.1	Chr11:11221598-11224020	7.97994	4.03927	-0.982284	-2.9967	0.0003	0.0242639	expressed protein
LOC_Os02g58720	LOC_Os02g58720.2	Chr2:35875160-35876997	64.5692	32.7214	-0.980612	-3.75836	5e-05	0.00575549	peroxidase precursor, putative, expressed
LOC_Os02g45880	LOC_Os02g45880.1	Chr2:27965592-27966300	11.2506	5.70664	-0.979281	-3.3637	0.0004	0.0304803	expressed protein
LOC_Os01g52240	LOC_Os01g52240.1	Chr1:30030996-30041476	2764.6	1408.23	-0.973187	-2.99799	5e-05	0.00575549	chlorophyll A-B binding protein, putative, expressed
LOC_Os05g27820	LOC_Os05g27820.2	Chr5:16216523-16220140	34.0545	17.3478	-0.973094	-3.18892	5e-05	0.00575549	patellin protein, putative, expressed
LOC_Os01g07560	LOC_Os01g07560.1	Chr1:3621210-3625356	4.60556	2.34618	-0.973066	-3.55534	5e-05	0.00575549	receptor-like protein kinase 2 precursor, putative, expressed
LOC_Os04g23220	LOC_Os04g23220.1	Chr4:13220129-13225106	1.53764	0.783861	-0.972045	-2.60894	0.0006	0.0413466	expressed protein
LOC_Os02g14890	LOC_Os02g14890.1	Chr2:8292471-8293263	22.5985	11.5207	-0.971999	-3.39134	5e-05	0.00575549	expressed protein
LOC_Os09g31430	LOC_Os09g31430.1	Chr9:18905323-18908427	54.7524	27.9509	-0.970028	-3.29855	5e-05	0.00575549	Os9bglu30 - beta-glucosidase, similar to Os4bglu12 exoglucanase, expressed
LOC_Os05g09640	LOC_Os05g09640.1	Chr5:5446870-5448079	18.6605	9.53221	-0.969108	-4.08114	5e-05	0.00575549	uncharacterized protein At4g06744 precursor, putative, expressed
LOC_Os10g40420	LOC_Os10g40420.1	Chr10:21655391-21656252	71.0179	36.2882	-0.968683	-3.57423	5e-05	0.00575549	LTPL138 - Protease inhibitor/seed storage/LTP family protein precursor, expressed
LOC_Os10g39936	LOC_Os10g39936.1	Chr10:21386811-21387498	36.0809	18.5084	-0.963057	-4.06173	5e-05	0.00575549	zinc finger, C3HC4 type domain containing protein, expressed
LOC_Os01g71340	LOC_Os01g71340.1	Chr1:41346573-41348411	31.8366	16.3539	-0.961053	-3.30908	5e-05	0.00575549	glycosyl hydrolases family 17, putative, expressed
LOC_Os05g28320	LOC_Os05g28320.1	Chr5:16582169-16583287	5.5043	2.8333	-0.958077	-2.7975	0.0003	0.0242639	myb-like DNA-binding domain containing protein, putative, expressed
LOC_Os06g09340	LOC_Os06g09340.1	Chr6:4700488-4703227	21.7158	11.21	-0.953956	-4.38122	5e-05	0.00575549	pectinesterase, putative, expressed
LOC_Os06g39470	LOC_Os06g39470.1	Chr6:23438874-23440545	80.509	41.6208	-0.951846	-4.61622	5e-05	0.00575549	transferase family protein, putative, expressed
LOC_Os04g11980	LOC_Os04g11980.1	Chr4:6567883-6568651	31.9908	16.5706	-0.949035	-2.89	0.00015	0.014467	expressed protein
LOC_Os10g35040	LOC_Os10g35040.1	Chr10:18697592-18700089	11.2418	5.82693	-0.94807	-3.75308	5e-05	0.00575549	receptor kinase like protein, putative, expressed
LOC_Os02g46340	LOC_Os02g46340.1	Chr2:28246408-28247685	9.02878	4.6836	-0.946913	-3.60896	5e-05	0.00575549	RING-H2 finger protein ATL3J, putative, expressed
LOC_Os10g33540	LOC_Os10g33540.1	Chr10:17682550-17684961	14.4096	7.4814	-0.945647	-3.76558	5e-05	0.00575549	alcohol oxidase, putative, expressed
LOC_Os06g08360	LOC_Os06g08360.1	Chr6:4062303-4063540	11.4242	5.93604	-0.944522	-3.8467	5e-05	0.00575549	ethylene-responsive element-binding protein, putative, expressed
LOC_Os05g07890	LOC_Os05g07890.1	Chr5:4262640-4263514	15.4753	8.04753	-0.943352	-3.00413	0.00025	0.0210509	embryo-specific 3, putative, expressed
LOC_Os02g44250	LOC_Os02g44250.1	Chr2:26779301-26780263	8.00093	4.16414	-0.942148	-2.9369	0.0005	0.0357653	expressed protein
LOC_Os06g12820	LOC_Os06g12820.1	Chr6:7005871-7008652	5.80071	3.02842	-0.937666	-2.88002	5e-05	0.00575549	proteins of unknown function domain containing protein, expressed
LOC_Os10g42770	LOC_Os10g42770.1	Chr10:23074055-23075246	12.3451	6.44515	-0.93765	-3.42907	5e-05	0.00575549	a_IG002N01.7, putative, expressed
LOC_Os07g04930	LOC_Os07g04930.1	Chr7:2176568-2177640	82.1691	42.9335	-0.936493	-3.04355	0.00025	0.0210509	retrotransposon protein, putative, unclassified, expressed
LOC_Os12g29160	LOC_Os12g29160.1	Chr12:17263633-17268209	12.1425	6.34552	-0.936256	-3.12712	5e-05	0.00575549	LTPL105 - Protease inhibitor/seed storage/LTP family protein precursor, putative, expressed
LOC_Os02g04540	LOC_Os02g04540.1	Chr2:2020968-2023488	12.7062	6.64332	-0.935553	-4.51035	5e-05	0.00575549	retrotransposon protein, putative, unclassified, expressed
LOC_Os05g09520	LOC_Os05g09520.1	Chr5:5365121-5366701	7.64677	4.00537	-0.932913	-3.20399	0.00015	0.014467	IQ calmodulin-binding motif family protein, expressed
LOC_Os12g28770	LOC_Os12g28770.1	Chr12:17009381-17011944	10.4505	5.47451	-0.932771	-2.93094	5e-05	0.00575549	POEI19 - Pollen Ole e I allergen and extensin family protein precursor, expressed
LOC_Os10g34010	LOC_Os10g34010.1	Chr10:18144833-18145540	13.2153	6.92644	-0.932023	-3.1884	0.00075	0.0477241	expressed protein
LOC_Os04g33980	LOC_Os04g33980.1	Chr4:20567849-20571227	3.08735	1.62202	-0.928582	-2.85427	5e-05	0.00575549	transposon protein, putative, Mutator sub-class, expressed
LOC_Os02g15110	LOC_Os02g15110.1	Chr2:8417084-8417585	22.4088	11.7786	-0.927892	-3.00483	0.0005	0.0357653	zinc finger, C3HC4 type domain containing protein, expressed
LOC_Os02g13600	LOC_Os02g13600.1	Chr2:7300531-7301673	12.5131	6.5846	-0.926276	-3.60917	5e-05	0.00575549	expressed protein
LOC_Os12g07710	LOC_Os12g07710.1	Chr12:3870943-3871559	17.5549	9.24569	-0.925021	-2.58275	0.0002	0.0178688	expressed protein
LOC_Os12g37600	LOC_Os12g37600.1	Chr12:23091635-23094141	6.51849	3.43916	-0.922481	-3.08811	5e-05	0.00575549	glycerol-3-phosphate acyltransferase, putative, expressed
LOC_Os11g18194	LOC_Os11g18194.1	Chr11:10235827-10267375	4.52944	2.39206	-0.921079	-2.91344	5e-05	0.00575549	cycloartenol synthase, putative, expressed
LOC_Os01g11970	LOC_Os01g11970.1	Chr1:6523636-6524620	16.7128	8.83381	-0.919843	-3.69589	0.0001	0.0105255	expressed protein
LOC_Os01g64860	LOC_Os01g64860.1	Chr1:37651833-37654383	50.9378	27.0307	-0.914141	-3.80354	5e-05	0.00575549	OsSub11 - Putative Subtilisin homologue, expressed
LOC_Os09g38784	LOC_Os09g38784.1	Chr9:22284443-22286528	3.30312	1.75307	-0.913943	-2.28411	0.00055	0.0383888	retrotransposon protein, putative, unclassified, expressed
LOC_Os08g37840	LOC_Os08g37840.1	Chr8:23969344-23970659	63.1044	33.5118	-0.91307	-4.23038	5e-05	0.00575549	phosphate-induced protein 1 conserved region domain containing protein, expressed
LOC_Os01g71474	LOC_Os01g71474.1	Chr1:41397747-41401593	30.4058	16.1479	-0.913002	-3.28022	5e-05	0.00575549	glycosyl hydrolases family 17, putative, expressed
LOC_Os11g07960	LOC_Os11g07960.1	Chr11:4128528-4130571	53.3261	28.3224	-0.912901	-3.62084	5e-05	0.00575549	transferase family protein, putative, expressed
LOC_Os12g38350	LOC_Os12g38350.1	Chr12:23530355-23531013	13.1939	7.008	-0.912798	-2.63863	0.00035	0.0273483	RALFL43 - Rapid ALkalinization Factor RALF family protein precursor, expressed
LOC_Os01g33450	LOC_Os01g33450.1	Chr1:18416919-18418444	12.5836	6.68603	-0.912319	-2.44284	0.0006	0.0413466	expressed protein
LOC_Os01g68900	LOC_Os01g68900.1	Chr1:40036037-40037490	9.45468	5.0257	-0.911704	-3.07349	5e-05	0.00575549	zinc finger, C3HC4 type family protein, expressed
LOC_Os12g06060	LOC_Os12g06060.1	Chr12:2816373-2822877	8.796	4.68817	-0.907823	-3.10677	5e-05	0.00575549	amino acid permease family protein, putative, expressed
LOC_Os04g28620	LOC_Os04g28620.1	Chr4:16945204-16951596	59.9165	32.0261	-0.903707	-3.76548	5e-05	0.00575549	male sterility protein, putative, expressed
LOC_Os05g09728	LOC_Os05g09728.1	Chr5:5511878-5512895	55.3725	29.6916	-0.899113	-4.28399	5e-05	0.00575549	expressed protein
LOC_Os07g46870	LOC_Os07g46870.1	Chr7:28020589-28021848	6.77932	3.6392	-0.89752	-2.83972	0.00065	0.0435552	sex determination protein tasselseed-2, putative, expressed
LOC_Os06g30210	LOC_Os06g30210.1	Chr6:17434118-17438212	10.3813	5.58771	-0.893653	-3.05832	5e-05	0.00575549	expressed protein
LOC_Os02g01700	LOC_Os02g01700.1	Chr2:385737-386864	13.2629	7.14079	-0.893246	-2.6127	0.00035	0.0273483	RNA recognition motif containing protein, putative, expressed
LOC_Os06g14540	LOC_Os06g14540.1	Chr6:8178987-8184624	9.57753	5.15872	-0.89264	-3.15037	5e-05	0.00575549	endoglucanase, putative, expressed
LOC_Os08g02250	LOC_Os08g02250.1	Chr8:795183-797588	10.9929	5.93156	-0.890094	-3.35587	5e-05	0.00575549	IQ calmodulin-binding motif domain containing protein, expressed
LOC_Os02g49720	LOC_Os02g49720.3	Chr2:30392546-30396775	6.14564	3.31664	-0.889843	-2.84131	5e-05	0.00575549	aldehyde dehydrogenase, putative, expressed
LOC_Os02g10880	LOC_Os02g10880.1	Chr2:5775948-5777385	11.9671	6.46098	-0.889249	-3.39577	5e-05	0.00575549	UDP-glucoronosyl and UDP-glucosyl transferase domain containing protein, expressed
LOC_Os05g02240	LOC_Os05g02240.1	Chr5:711548-715994	4.49974	2.43154	-0.887973	-3.0869	5e-05	0.00575549	ATCHX20, putative, expressed
LOC_Os01g08140	LOC_Os01g08140.1	Chr1:3937748-3938912	26.2982	14.2265	-0.886384	-2.89971	0.00015	0.014467	phototropic-responsive NPH3 family protein, putative, expressed
LOC_Os06g33880	LOC_Os06g33880.1	Chr6:19701307-19702378	19.3544	10.4747	-0.88575	-2.9424	5e-05	0.00575549	expressed protein
LOC_Os09g02360	LOC_Os09g02360.1	Chr9:969661-971670	2.80624	1.5225	-0.882197	-2.19043	0.0008	0.0497722	cyclin, putative, expressed
LOC_Os01g68650	LOC_Os01g68650.1	Chr1:39866337-39867460	12.5012	6.78756	-0.881104	-3.27997	5e-05	0.00575549	plant-specific domain TIGR01615 family protein, expressed
LOC_Os06g49100	LOC_Os06g49100.1	Chr6:29754544-29756479	38.3391	20.8344	-0.87985	-4.29136	5e-05	0.00575549	retrotransposon protein, putative, unclassified, expressed
LOC_Os05g28740	LOC_Os05g28740.1	Chr5:16859682-16860977	113.266	61.6987	-0.876406	-3.20641	5e-05	0.00575549	universal stress protein domain containing protein, putative, expressed
LOC_Os06g43350	LOC_Os06g43350.1	Chr6:26060865-26065357	24.1211	13.1413	-0.876195	-3.46464	5e-05	0.00575549	cytochrome P450, putative, expressed
LOC_Os03g01290	LOC_Os03g01290.1	Chr3:202526-205750	2.49518	1.36035	-0.875168	-2.23421	0.0007	0.045807	peptide transporter PTR2, putative, expressed
LOC_Os12g36850	LOC_Os12g36850.1	Chr12:22591675-22593522	14.3671	7.84334	-0.873231	-2.49982	0.0001	0.0105255	pathogenesis-related Bet v I family protein, putative, expressed
LOC_Os09g19400	LOC_Os09g19400.1	Chr9:11611265-11616750	6.2236	3.39772	-0.87318	-2.27325	0.00045	0.0330345	senescence-induced receptor-like serine/threonine-protein kinase precursor, putative, expressed
LOC_Os10g31780	LOC_Os10g31780.1	Chr10:16663931-16664717	34.8097	19.0231	-0.871735	-3.67327	5e-05	0.00575549	oxidoreductase, short chain dehydrogenase/reductase family domain containing protein, expressed
LOC_Os06g51460	LOC_Os06g51460.1	Chr6:31169636-31174867	4.25763	2.32767	-0.871161	-2.58756	0.0002	0.0178688	white-brown complex homolog protein, putative, expressed
LOC_Os08g36820	LOC_Os08g36820.1	Chr8:23260689-23261934	8.42374	4.61122	-0.869313	-3.19178	0.00025	0.0210509	expressed protein
LOC_Os03g52320	LOC_Os03g52320.2	Chr3:30045078-30048795	5.76937	3.17323	-0.862462	-2.28822	0.0004	0.0304803	GRF-interacting factor 1, putative, expressed
LOC_Os08g39430	LOC_Os08g39430.1	Chr8:24935695-24936427	99.5994	54.8385	-0.860947	-3.4601	5e-05	0.00575549	thylakoid lumenal 19 kDa protein, chloroplast precursor, putative, expressed
LOC_Os05g47510	LOC_Os05g47510.1	Chr5:27219014-27220337	7.47646	4.11906	-0.860041	-2.84418	0.0005	0.0357653	pentatricopeptide, putative, expressed
LOC_Os06g23775	LOC_Os06g23775.1	Chr6:13888923-13889646	55.4925	30.5777	-0.859813	-3.63533	5e-05	0.00575549	expressed protein
LOC_Os09g20684	LOC_Os09g20684.1	Chr9:12454364-12460996	12.4305	6.84992	-0.859722	-3.03669	5e-05	0.00575549	SMP-30/Gluconolaconase/LRE-like region containing protein, expressed
LOC_Os10g38940	LOC_Os10g38940.1	Chr10:20744420-20746446	13.2285	7.29027	-0.859604	-3.05754	5e-05	0.00575549	fatty acid hydroxylase, putative, expressed
LOC_Os12g17570	LOC_Os12g17570.1	Chr12:10069991-10072433	4.54702	2.50945	-0.857549	-2.59214	0.00055	0.0383888	GDSL-like lipase/acylhydrolase, putative, expressed
LOC_Os01g14630	LOC_Os01g14630.1	Chr1:8191076-8192462	7.36311	4.06595	-0.856723	-3.13202	0.00025	0.0210509	polyprenyl synthetase, putative, expressed
LOC_Os03g08940	LOC_Os03g08940.1	Chr3:4635137-4636315	21.206	11.7152	-0.856094	-3.06752	0.00015	0.014467	expressed protein
LOC_Os11g35540	LOC_Os11g35540.1	Chr11:20831801-20835849	8.32676	4.60265	-0.85529	-2.77031	5e-05	0.00575549	expressed protein
LOC_Os09g34920	LOC_Os09g34920.1	Chr9:20348938-20350901	12.7969	7.08456	-0.853045	-3.21568	5e-05	0.00575549	glycosyl hydrolase family 29, putative, expressed
LOC_Os10g26670	LOC_Os10g26670.1	Chr10:13928383-13929601	15.3261	8.48606	-0.852822	-3.21891	5e-05	0.00575549	expressed protein
LOC_Os08g02094	LOC_Os08g02094.1	Chr8:686287-693880	11.1991	6.20437	-0.852031	-2.95836	5e-05	0.00575549	GDSL-like lipase/acylhydrolase, putative, expressed
LOC_Os02g19640	LOC_Os02g19640.1	Chr2:11478229-11484092	23.0522	12.7773	-0.85132	-3.60095	5e-05	0.00575549	IQ calmodulin-binding motif family protein, putative, expressed
LOC_Os06g46350	LOC_Os06g46350.1	Chr6:28109235-28110979	32.68	18.1274	-0.850236	-3.49629	5e-05	0.00575549	PLA IIIA/PLP7, putative, expressed
LOC_Os01g13140	LOC_Os01g13140.1	Chr1:7307880-7309906	3.81843	2.11928	-0.849406	-2.68791	0.0008	0.0497722	WD domain, G-beta repeat domain containing protein, expressed
LOC_Os02g44820	LOC_Os02g44820.2	Chr2:27137203-27138314	13.8181	7.67622	-0.848095	-2.52015	0.00035	0.0273483	rho-GTPase-activating protein-related, putative, expressed
LOC_Os02g40260	LOC_Os02g40260.1	Chr2:24372804-24374496	938.745	521.5	-0.848066	-2.42986	0.00035	0.0273483	uncharacterized protein At4g06744 precursor, putative, expressed
LOC_Os01g01190	LOC_Os01g01190.1	Chr1:89652-91521	4.74615	2.63865	-0.846956	-2.60505	0.0002	0.0178688	phosphoesterase family protein, putative, expressed
LOC_Os03g43470	LOC_Os03g43470.1	Chr3:24250815-24252399	7.57921	4.21396	-0.846871	-3.1139	0.0002	0.0178688	pentatricopeptide, putative, expressed
LOC_Os07g46920	LOC_Os07g46920.1	Chr7:28051056-28053431	8.52516	4.74423	-0.845551	-2.5917	5e-05	0.00575549	sex determination protein tasselseed-2, putative, expressed
LOC_Os04g41800	LOC_Os04g41800.1	Chr4:24761106-24761707	24.4189	13.5911	-0.84533	-3.18036	0.00045	0.0330345	expressed protein
LOC_Os03g12730	LOC_Os03g12730.1	Chr3:6804509-6808794	6.23745	3.47641	-0.843359	-2.9899	5e-05	0.00575549	receptor protein kinase CLAVATA1 precursor, putative, expressed
LOC_Os01g72700	LOC_Os01g72700.1	Chr1:42184239-42187695	22.85	12.7499	-0.841713	-3.50064	5e-05	0.00575549	expressed protein
LOC_Os03g63850	LOC_Os03g63850.1	Chr3:36073171-36074582	5.95435	3.32825	-0.83918	-2.58392	0.0003	0.0242639	OsFBDUF19 - F-box and DUF domain containing protein, expressed
LOC_Os02g09510	LOC_Os02g09510.1	Chr2:4888512-4890159	44.4158	24.9508	-0.831988	-3.73098	5e-05	0.00575549	limonoid UDP-glucosyltransferase, putative, expressed
LOC_Os11g05280	LOC_Os11g05280.1	Chr11:2339745-2340762	14.341	8.06523	-0.830355	-3.18652	0.0001	0.0105255	expressed protein
LOC_Os01g22380	LOC_Os01g22380.1	Chr1:12582734-12583462	18.8261	10.5965	-0.829144	-2.40572	0.0003	0.0242639	expressed protein
LOC_Os07g01620	LOC_Os07g01620.1	Chr7:383525-385000	7.96109	4.48301	-0.828498	-2.67992	0.00015	0.014467	dirigent, putative, expressed
LOC_Os06g03050	LOC_Os06g03050.1	Chr6:1125349-1127804	3.05715	1.72206	-0.828056	-2.42673	0.0007	0.045807	expressed protein
LOC_Os07g05360	LOC_Os07g05360.1	Chr7:2453959-2456611	378.007	212.944	-0.827937	-3.29731	5e-05	0.00575549	photosystem II 10 kDa polypeptide, chloroplast precursor, putative, expressed
LOC_Os09g32964	LOC_Os09g32964.1	Chr9:19674565-19677041	33.9933	19.1649	-0.826785	-3.47675	5e-05	0.00575549	peroxidase precursor, putative, expressed
LOC_Os03g28080	LOC_Os03g28080.1	Chr3:16135836-16137124	20.1419	11.3659	-0.825487	-3.49164	5e-05	0.00575549	ring-H2 zinc finger protein, putative, expressed
LOC_Os12g38860	LOC_Os12g38860.1	Chr12:23885346-23888965	2.37703	1.34222	-0.824534	-2.36363	0.00045	0.0330345	transposon protein, putative, unclassified, expressed
LOC_Os07g25810	LOC_Os07g25810.1	Chr7:14824051-14825735	3.16085	1.78503	-0.824367	-2.11833	0.0008	0.0497722	retrotransposon protein, putative, unclassified, expressed
LOC_Os05g15770	LOC_Os05g15770.1	Chr5:8902478-8903793	250.432	141.73	-0.821268	-2.87184	5e-05	0.00575549	glycosyl hydrolase, putative, expressed
LOC_Os10g32580	LOC_Os10g32580.1	Chr10:17070917-17072621	27.1983	15.3958	-0.820979	-3.26578	5e-05	0.00575549	GDSL-like lipase/acylhydrolase, putative, expressed
LOC_Os01g62260	LOC_Os01g62260.1	Chr1:36029784-36030969	104.264	59.021	-0.820938	-3.38594	5e-05	0.00575549	thaumatin, putative, expressed
LOC_Os05g03450	LOC_Os05g03450.1	Chr5:1454719-1457320	14.1442	8.00824	-0.820658	-3.62735	5e-05	0.00575549	lectin protein kinase family protein, putative, expressed
LOC_Os04g41280	LOC_Os04g41280.1	Chr4:24497615-24505401	3.64274	2.0629	-0.820347	-2.77162	0.0001	0.0105255	ankyrin repeat domain containing protein, expressed
LOC_Os11g43980	LOC_Os11g43980.1	Chr11:26572251-26574119	5.99172	3.39338	-0.820245	-2.36708	0.0007	0.045807	peroxidase precursor, putative, expressed
LOC_Os10g26390	LOC_Os10g26390.1	Chr10:13708208-13709758	38.224	21.6512	-0.820031	-3.50974	5e-05	0.00575549	uncharacterized oxidoreductase, putative, expressed
LOC_Os09g25000	LOC_Os09g25000.1	Chr9:14938229-14939886	37.7577	21.3888	-0.819916	-3.9138	5e-05	0.00575549	spotted leaf 11, putative, expressed
LOC_Os01g05770	LOC_Os01g05770.1	Chr1:2753789-2757078	4.80749	2.72983	-0.816472	-2.17495	0.0008	0.0497722	expressed protein
LOC_Os01g42990	LOC_Os01g42990.1	Chr1:24484548-24487831	6.07675	3.45196	-0.815885	-2.86635	0.00025	0.0210509	PPR repeat domain containing protein, putative, expressed
LOC_Os03g01980	LOC_Os03g01980.1	Chr3:609880-614456	10.0785	5.72798	-0.815175	-2.6347	5e-05	0.00575549	KIP1, putative, expressed
LOC_Os02g02730	LOC_Os02g02730.1	Chr2:1029924-1034242	9.04408	5.14726	-0.813168	-3.03563	0.0007	0.045807	expressed protein
LOC_Os06g49660	LOC_Os06g49660.1	Chr6:30051701-30053355	22.2315	12.6618	-0.81212	-3.3454	5e-05	0.00575549	transferase family protein, putative, expressed
LOC_Os02g58390	LOC_Os02g58390.1	Chr2:35705634-35710799	8.19694	4.67102	-0.811346	-2.83278	5e-05	0.00575549	inactive receptor kinase At2g26730 precursor, putative, expressed
LOC_Os04g35890	LOC_Os04g35890.1	Chr4:21878934-21881781	7.39906	4.22502	-0.808386	-3.03967	5e-05	0.00575549	TKL_IRAK_CR4L.3 - The CR4L subfamily has homology with Crinkly4, expressed
LOC_Os05g42110	LOC_Os05g42110.1	Chr5:24626345-24626852	21.7963	12.4753	-0.805014	-2.53077	0.0005	0.0357653	allyl alcohol dehydrogenase, putative, expressed
LOC_Os07g46846	LOC_Os07g46846.1	Chr7:28002586-28004412	8.03147	4.60655	-0.801976	-2.49024	0.00025	0.0210509	sex determination protein tasselseed-2, putative, expressed
LOC_Os09g39230	LOC_Os09g39230.1	Chr9:22542183-22543865	6.26938	3.60167	-0.799657	-2.64878	0.00035	0.0273483	prephenate dehydratase domain containing protein, expressed
LOC_Os11g33270	LOC_Os11g33270.1	Chr11:19675010-19678096	12.6705	7.29051	-0.797386	-2.70533	5e-05	0.00575549	glycosyl hydrolases family 16, putative, expressed
LOC_Os06g43170	LOC_Os06g43170.1	Chr6:25945634-25949545	20.147	11.5952	-0.797036	-3.13759	5e-05	0.00575549	transposon protein, putative, unclassified, expressed
LOC_Os11g06820	LOC_Os11g06820.1	Chr11:3342972-3344692	22.5328	12.9787	-0.795885	-3.09403	5e-05	0.00575549	transmembrane amino acid transporter protein, putative, expressed
LOC_Os05g25480	LOC_Os05g25480.1	Chr5:14816262-14818668	9.006	5.18738	-0.795879	-2.80749	0.0002	0.0178688	OsMan06 - Endo-Beta-Mannanase, expressed
LOC_Os10g42280	LOC_Os10g42280.1	Chr10:22766465-22767104	72.4228	41.7295	-0.795379	-3.5045	5e-05	0.00575549	cyclase/dehydrase family protein, putative, expressed
LOC_Os05g50680	LOC_Os05g50680.1	Chr5:29051282-29052437	7.57944	4.37133	-0.79402	-2.61523	0.00065	0.0435552	WRKY83, expressed
LOC_Os04g19140	LOC_Os04g19140.1	Chr4:10624932-10627883	3.14834	1.81656	-0.793385	-2.32449	0.0005	0.0357653	expressed protein
LOC_Os12g34524	LOC_Os12g34524.1	Chr12:20889964-20899619	48.0371	27.7331	-0.792539	-3.1697	5e-05	0.00575549	peroxidase precursor, putative, expressed
LOC_Os08g43654	LOC_Os08g43654.1	Chr8:27592834-27598700	6.00869	3.4693	-0.792406	-2.4906	0.00025	0.0210509	MATE efflux family protein, putative, expressed
LOC_Os11g28130	LOC_Os11g28130.1	Chr11:16163243-16164243	88.4668	51.1923	-0.789209	-4.04557	5e-05	0.00575549	expressed protein
LOC_Os08g43690	LOC_Os08g43690.1	Chr8:27618869-27621594	5.09699	2.95074	-0.788569	-2.86787	0.00025	0.0210509	transporter, monovalent cation:proton antiporter-2 family, putative, expressed
LOC_Os10g33520	LOC_Os10g33520.1	Chr10:17673232-17675675	20.3693	11.7929	-0.788481	-3.42972	5e-05	0.00575549	alcohol oxidase, putative, expressed
LOC_Os02g33600	LOC_Os02g33600.1	Chr2:20000993-20001821	14.6808	8.49989	-0.788416	-2.93387	0.0005	0.0357653	VQ domain containing protein, putative, expressed
LOC_Os05g07740	LOC_Os05g07740.1	Chr5:4172713-4176808	4.65389	2.69479	-0.788266	-2.87167	5e-05	0.00575549	receptor-like protein kinase 2 precursor, putative, expressed
LOC_Os05g32440	LOC_Os05g32440.1	Chr5:18941456-18942904	13.2017	7.64598	-0.787953	-3.06938	0.0003	0.0242639	expressed protein
LOC_Os07g02540	LOC_Os07g02540.1	Chr7:909599-910885	15.6498	9.06934	-0.787075	-3.24085	0.00025	0.0210509	HLS, putative, expressed
LOC_Os03g22010	LOC_Os03g22010.1	Chr3:12611810-12617166	107.741	62.5065	-0.785484	-2.96004	5e-05	0.00575549	peroxidase precursor, putative, expressed
LOC_Os11g42450	LOC_Os11g42450.1	Chr11:25552111-25553555	13.2245	7.67464	-0.785047	-3.12122	0.0002	0.0178688	leucine-rich repeat family protein, putative, expressed
LOC_Os01g61350	LOC_Os01g61350.1	Chr1:35491909-35492921	17.603	10.2218	-0.784172	-2.92363	0.00035	0.0273483	glutaredoxin, putative, expressed
LOC_Os01g62630	LOC_Os01g62630.1	Chr1:36268062-36269737	52.0453	30.2393	-0.783343	-3.65814	5e-05	0.00575549	aspartic proteinase nepenthesin precursor, putative, expressed
LOC_Os03g13200	LOC_Os03g13200.1	Chr3:7124842-7127285	110.095	64.0648	-0.78115	-3.08561	5e-05	0.00575549	peroxidase precursor, putative, expressed
LOC_Os11g17350	LOC_Os11g17350.1	Chr11:9675043-9675520	99.1922	57.735	-0.780779	-2.53155	0.0004	0.0304803	expressed protein
LOC_Os05g08750	LOC_Os05g08750.1	Chr5:4799110-4800891	13.8879	8.09008	-0.779602	-3.21523	0.0001	0.0105255	UDP-glucoronosyl and UDP-glucosyl transferase domain containing protein, expressed
LOC_Os10g05750	LOC_Os10g05750.1	Chr10:2897615-2899194	91.429	53.2626	-0.779528	-2.92269	0.0001	0.0105255	POEI3 - Pollen Ole e I allergen and extensin family protein precursor, expressed
LOC_Os07g49000	LOC_Os07g49000.1	Chr7:29338446-29341163	4.53673	2.64309	-0.779425	-2.4437	0.00025	0.0210509	DNAJ heat shock N-terminal domain-containing protein, putative, expressed
LOC_Os09g15044	LOC_Os09g15044.1	Chr9:9087461-9088467	245.314	143.075	-0.777855	-3.87128	5e-05	0.00575549	expressed protein
LOC_Os04g41680	LOC_Os04g41680.1	Chr4:24708715-24709910	61.0199	35.6046	-0.777215	-2.74137	5e-05	0.00575549	CHIT3 - Chitinase family protein precursor, expressed
LOC_Os04g08828	LOC_Os04g08828.1	Chr4:4874373-4878345	13.0004	7.59094	-0.7762	-2.78517	5e-05	0.00575549	cytochrome P450, putative, expressed
LOC_Os01g04130	LOC_Os01g04130.1	Chr1:1815768-1817554	56.7588	33.1921	-0.774006	-2.76201	0.0001	0.0105255	peptidyl-tRNA hydrolase, mitochondrial precursor protein, putative, expressed
LOC_Os05g15850	LOC_Os05g15850.1	Chr5:8948222-8949371	16.3948	9.59395	-0.773041	-2.52758	0.00015	0.014467	glycosyl hydrolase, putative, expressed
LOC_Os09g38300	LOC_Os09g38300.1	Chr9:22034543-22036576	9.68924	5.67235	-0.772437	-2.88466	5e-05	0.00575549	OsFBK20 - F-box domain and kelch repeat containing protein, expressed
LOC_Os01g53500	LOC_Os01g53500.1	Chr1:30730644-30731238	26.3127	15.4046	-0.772394	-2.68399	5e-05	0.00575549	RING-H2 finger protein ATL2M, putative, expressed
LOC_Os04g51980	LOC_Os04g51980.1	Chr4:30860606-30863364	9.16381	5.38167	-0.767893	-2.82826	5e-05	0.00575549	transferase family domain containing protein, expressed
LOC_Os02g54720	LOC_Os02g54720.1	Chr2:33502430-33505762	3.44367	2.02472	-0.766223	-2.63994	0.0005	0.0357653	expressed protein
LOC_Os03g20760	LOC_Os03g20760.1	Chr3:11751862-11753402	76.1604	44.791	-0.765834	-3.55518	5e-05	0.00575549	LTPL66 - Protease inhibitor/seed storage/LTP family protein precursor, expressed
LOC_Os12g26880	LOC_Os12g26880.1	Chr12:15758648-15760484	119.271	70.18	-0.765117	-3.7141	5e-05	0.00575549	plastocyanin-like domain containing protein, putative, expressed
LOC_Os12g36890	LOC_Os12g36890.1	Chr12:22602879-22607315	11.7444	6.91688	-0.763776	-3.08897	5e-05	0.00575549	CSLD4 - cellulose synthase-like family D, expressed
LOC_Os05g32460	LOC_Os05g32460.1	Chr5:18958613-18960147	8.90648	5.25079	-0.762323	-2.202	0.00075	0.0477241	VQ domain containing protein, putative, expressed
LOC_Os12g03800	LOC_Os12g03800.1	Chr12:1550312-1551247	61.7448	36.4268	-0.761315	-3.19412	5e-05	0.00575549	expressed protein
LOC_Os02g33420	LOC_Os02g33420.1	Chr2:19860073-19864625	2.79529	1.65003	-0.760508	-2.16282	0.00045	0.0330345	ATPase, AAA family protein, expressed
LOC_Os07g23150	LOC_Os07g23150.1	Chr7:13052970-13055292	27.5488	16.2811	-0.758796	-3.17529	0.0001	0.0105255	transferase family protein, putative, expressed
LOC_Os02g32550	LOC_Os02g32550.1	Chr2:19271387-19273212	7.19522	4.25906	-0.756503	-2.48181	0.00045	0.0330345	expressed protein
LOC_Os07g43370	LOC_Os07g43370.1	Chr7:25966068-25967680	32.0071	18.9651	-0.755045	-3.36389	5e-05	0.00575549	amine oxidase family protein, putative, expressed
LOC_Os01g42870	LOC_Os01g42870.1	Chr1:24395056-24396820	62.4769	37.0473	-0.753954	-3.48372	5e-05	0.00575549	transferase family protein, putative, expressed
LOC_Os08g20400	LOC_Os08g20400.1	Chr8:12248265-12249365	20.7473	12.3069	-0.753459	-3.13984	0.0002	0.0178688	adenylate cyclase family protein, expressed
LOC_Os01g08670	LOC_Os01g08670.1	Chr1:4317973-4318780	16.8936	10.0314	-0.751957	-2.65914	0.00045	0.0330345	expressed protein
LOC_Os02g36210	LOC_Os02g36210.1	Chr2:21841058-21847837	11.1815	6.65187	-0.749274	-2.62286	5e-05	0.00575549	ent-kaurene synthase, chloroplast precursor, putative, expressed
LOC_Os08g44780	LOC_Os08g44780.1	Chr8:28135571-28137271	21.4661	12.7771	-0.748506	-2.84495	5e-05	0.00575549	expressed protein
LOC_Os01g18744	LOC_Os01g18744.1	Chr1:10561327-10565325	38.5343	22.9369	-0.748475	-3.17303	5e-05	0.00575549	transferase family protein, putative, expressed
LOC_Os01g21034	LOC_Os01g21034.3	Chr1:11741376-11750709	31.0796	18.518	-0.747042	-2.48205	0.00075	0.0477241	pectinesterase, putative, expressed
LOC_Os01g23850	LOC_Os01g23850.1	Chr1:13422752-13424642	8.25105	4.92174	-0.745409	-2.66091	0.0007	0.045807	transposon protein, putative, CACTA, En/Spm sub-class, expressed
LOC_Os02g01730	LOC_Os02g01730.1	Chr2:404244-406691	30.4493	18.1849	-0.743669	-3.18727	5e-05	0.00575549	serine/threonine-protein kinase At1g18390 precursor, putative, expressed
LOC_Os03g03990	LOC_Os03g03990.1	Chr3:1817495-1818855	37.1738	22.2092	-0.743127	-2.86843	5e-05	0.00575549	signal recognition particle 43 kDa protein, chloroplast precursor, putative, expressed
LOC_Os12g03110	LOC_Os12g03110.1	Chr12:1180357-1181099	17.8268	10.6574	-0.742187	-2.19002	0.00075	0.0477241	ZF-HD protein dimerisation region containing protein, expressed
LOC_Os04g41620	LOC_Os04g41620.1	Chr4:24687706-24689307	94.2522	56.3506	-0.742096	-2.58817	5e-05	0.00575549	CHIT2 - Chitinase family protein precursor, expressed
LOC_Os01g65790	LOC_Os01g65790.1	Chr1:38206871-38211799	30.0509	17.9676	-0.742007	-3.22093	5e-05	0.00575549	pectinesterase, putative, expressed
LOC_Os08g39890	LOC_Os08g39890.1	Chr8:25274448-25278696	9.73692	5.82778	-0.740521	-2.37589	0.0003	0.0242639	OsSPL14 - SBP-box gene family member, expressed
LOC_Os01g05820	LOC_Os01g05820.1	Chr1:2783188-2790454	15.8776	9.5049	-0.740254	-2.95534	0.0001	0.0105255	gamma-glutamyltranspeptidase 1 precursor, putative, expressed
LOC_Os05g36340	LOC_Os05g36340.1	Chr5:21514405-21515262	65.9596	39.5915	-0.736391	-2.97714	5e-05	0.00575549	expressed protein
LOC_Os03g12680	LOC_Os03g12680.1	Chr3:6762981-6767685	11.1686	6.70801	-0.735487	-2.45827	0.0001	0.0105255	protein kinase, putative, expressed
LOC_Os03g60260	LOC_Os03g60260.1	Chr3:34271315-34273067	8.46856	5.08776	-0.735086	-2.5457	0.00055	0.0383888	ANT1, putative, expressed
LOC_Os06g47310	LOC_Os06g47310.1	Chr6:28679458-28681004	32.8994	19.7778	-0.73418	-2.99264	0.0001	0.0105255	plant-specific domain TIGR01627 family protein, expressed
LOC_Os12g39080	LOC_Os12g39080.1	Chr12:24037790-24039281	42.3256	25.4593	-0.733337	-3.41289	0.0001	0.0105255	amino acid permease family protein, putative, expressed
LOC_Os05g44600	LOC_Os05g44600.1	Chr5:25949107-25952202	8.56906	5.16187	-0.731245	-2.43216	0.00055	0.0383888	pectinesterase, putative, expressed
LOC_Os01g01520	LOC_Os01g01520.1	Chr1:270144-275084	16.1574	9.74499	-0.729462	-2.74135	0.00015	0.014467	transferase family protein, putative, expressed
LOC_Os01g61940	LOC_Os01g61940.1	Chr1:35861146-35863908	4.3564	2.63172	-0.727129	-2.44819	0.0007	0.045807	white-brown complex homolog protein, putative, expressed
LOC_Os02g15690	LOC_Os02g15690.1	Chr2:8834022-8837535	15.3306	9.26998	-0.725777	-2.52476	5e-05	0.00575549	polygalacturonase, putative, expressed
LOC_Os05g34150	LOC_Os05g34150.1	Chr5:20192360-20193786	33.7764	20.4375	-0.724793	-2.74473	5e-05	0.00575549	glutathione S-transferase, putative, expressed
LOC_Os04g46130	LOC_Os04g46130.1	Chr4:27333687-27335203	58.3752	35.328	-0.724544	-2.81011	5e-05	0.00575549	plastocyanin-like domain containing protein, putative, expressed
LOC_Os10g38920	LOC_Os10g38920.1	Chr10:20731149-20734054	7.35166	4.45323	-0.723218	-2.33136	0.00015	0.014467	protein kinase domain containing protein, expressed
LOC_Os04g56180	LOC_Os04g56180.1	Chr4:33499948-33506116	12.6762	7.68621	-0.721777	-2.54183	0.00035	0.0273483	peroxidase precursor, putative, expressed
LOC_Os11g34720	LOC_Os11g34720.1	Chr11:20343299-20349189	24.57	14.9225	-0.719411	-2.4961	0.00015	0.014467	Ser/Thr protein phosphatase family protein, putative, expressed
LOC_Os07g44780	LOC_Os07g44780.1	Chr7:26727420-26729979	32.1814	19.5459	-0.719363	-2.96919	0.0001	0.0105255	GDSL-like lipase/acylhydrolase, putative, expressed
LOC_Os01g63310	LOC_Os01g63310.1	Chr1:36697007-36698963	7.20968	4.38398	-0.717693	-2.37681	0.0007	0.045807	DUF740 domain containing protein, expressed
LOC_Os07g37350	LOC_Os07g37350.1	Chr7:22370219-22372673	18.757	11.4192	-0.715966	-2.85583	0.0002	0.0178688	armadillo/beta-catenin repeat family protein, putative, expressed
LOC_Os11g45990	LOC_Os11g45990.1	Chr11:27828620-27835246	32.3267	19.6879	-0.715418	-2.71602	5e-05	0.00575549	von Willebrand factor type A domain containing protein, putative, expressed
LOC_Os01g03390	LOC_Os01g03390.1	Chr1:1365507-1366503	83.5284	50.885	-0.715026	-2.64523	5e-05	0.00575549	BBTI7 - Bowman-Birk type bran trypsin inhibitor precursor, expressed
LOC_Os02g41460	LOC_Os02g41460.1	Chr2:24830540-24832108	8.7121	5.31157	-0.713883	-2.23561	0.0007	0.045807	DUF640 domain containing protein, putative, expressed
LOC_Os03g25150	LOC_Os03g25150.1	Chr3:14381297-14387811	46.7434	28.508	-0.713393	-3.06479	5e-05	0.00575549	transposon protein, putative, unclassified, expressed
LOC_Os03g53710	LOC_Os03g53710.1	Chr3:30791615-30798275	104.944	64.1059	-0.711093	-2.69314	0.00045	0.0330345	aldose 1-epimerase, putative, expressed
LOC_Os03g02660	LOC_Os03g02660.1	Chr3:985770-989765	10.6659	6.51812	-0.710474	-2.54285	0.00025	0.0210509	expressed protein
LOC_Os02g08230	LOC_Os02g08230.2	Chr2:4355044-4362388	31.6631	19.3721	-0.708825	-2.57238	5e-05	0.00575549	WAX2, putative, expressed
LOC_Os04g56800	LOC_Os04g56800.1	Chr4:33873454-33876112	36.0722	22.0709	-0.708743	-2.90431	0.00025	0.0210509	peptidyl-prolyl cis-trans isomerase, putative, expressed
LOC_Os01g53240	LOC_Os01g53240.1	Chr1:30589858-30592660	133.283	81.551	-0.708713	-2.71484	5e-05	0.00575549	BURP domain containing protein, expressed
LOC_Os08g01940	LOC_Os08g01940.2	Chr8:580196-586463	18.5895	11.38	-0.707984	-2.35998	0.0002	0.0178688	non-lysosomal glucosylceramidase, putative, expressed
LOC_Os07g40900	LOC_Os07g40900.1	Chr7:24483482-24484923	21.8937	13.4082	-0.707406	-2.29604	5e-05	0.00575549	retrotransposon protein, putative, unclassified, expressed
LOC_Os03g08360	LOC_Os03g08360.1	Chr3:4266977-4271866	287.22	175.967	-0.70685	-2.68543	0.00015	0.014467	3-ketoacyl-CoA synthase 10, putative, expressed
LOC_Os05g10670	LOC_Os05g10670.1	Chr5:5846044-5848291	16.614	10.179	-0.706802	-2.54541	5e-05	0.00575549	zinc finger CCCH type family protein, putative, expressed
LOC_Os06g05750	LOC_Os06g05750.1	Chr6:2592554-2594478	8.81751	5.40498	-0.70608	-2.48896	0.0002	0.0178688	transferase family domain containing protein, expressed
LOC_Os02g06380	LOC_Os02g06380.1	Chr2:3187940-3190190	23.0288	14.1299	-0.704688	-2.68021	0.00025	0.0210509	plant-specific domain TIGR01627 family protein, expressed
LOC_Os10g05600	LOC_Os10g05600.1	Chr10:2794498-2796678	21.2709	13.0518	-0.704637	-2.88295	0.00015	0.014467	thaumatin-like protein 1 precursor, putative, expressed
LOC_Os03g62420	LOC_Os03g62420.1	Chr3:35356094-35358860	67.0311	41.1379	-0.704362	-2.46898	0.0005	0.0357653	expressed protein
LOC_Os12g38120	LOC_Os12g38120.1	Chr12:23410051-23411142	37.9448	23.2987	-0.70365	-2.71356	0.00015	0.014467	thaumatin family domain containing protein, expressed
LOC_Os05g38500	LOC_Os05g38500.1	Chr5:22587171-22588874	26.227	16.1059	-0.703462	-3.20191	0.00015	0.014467	fasciclin-like arabinogalactan protein, putative, expressed
LOC_Os03g32499	LOC_Os03g32499.1	Chr3:18579734-18598616	31.859	19.5648	-0.703443	-2.35817	0.0005	0.0357653	expressed protein
LOC_Os10g36848	LOC_Os10g36848.1	Chr10:19728253-19735041	63.0983	38.7905	-0.701898	-2.88134	0.00015	0.014467	cytochrome P450, putative, expressed
LOC_Os10g39680	LOC_Os10g39680.1	Chr10:21205699-21207611	22.6132	13.9196	-0.70005	-2.43424	0.0007	0.045807	CHIT14 - Chitinase family protein precursor, expressed
LOC_Os11g18730	LOC_Os11g18730.1	Chr11:10609646-10615875	63.7133	39.2458	-0.699054	-2.56685	5e-05	0.00575549	glycosyl hydrolase family 3 protein, putative, expressed
LOC_Os04g38910	LOC_Os04g38910.1	Chr4:23120210-23122727	10.0231	6.17838	-0.698031	-2.64242	0.00025	0.0210509	atypical receptor-like kinase MARK, putative, expressed
LOC_Os04g45270	LOC_Os04g45270.1	Chr4:26746338-26748524	18.4917	11.4013	-0.697683	-2.62711	0.0002	0.0178688	aspartyl protease family protein, putative, expressed
LOC_Os08g35090	LOC_Os08g35090.1	Chr8:22111062-22113871	7.54944	4.65857	-0.696483	-2.60513	0.0002	0.0178688	OsSub56 - Putative Subtilisin homologue, expressed
LOC_Os11g45890	LOC_Os11g45890.1	Chr11:27759844-27761647	58.7384	36.2779	-0.695215	-2.91744	5e-05	0.00575549	expressed protein
LOC_Os09g20980	LOC_Os09g20980.1	Chr9:12637639-12639373	11.8255	7.3082	-0.694307	-2.363	0.00035	0.0273483	RING-H2 finger protein, putative, expressed
LOC_Os12g01700	LOC_Os12g01700.1	Chr12:418324-421609	7.29758	4.51055	-0.694116	-2.43195	0.00025	0.0210509	inactive receptor kinase At2g26730 precursor, putative, expressed
LOC_Os04g33370	LOC_Os04g33370.1	Chr4:20211339-20213320	24.2477	14.9986	-0.69302	-2.92315	5e-05	0.00575549	cytochrome P450, putative, expressed
LOC_Os03g11580	LOC_Os03g11580.1	Chr3:6006672-6011719	8.6958	5.38258	-0.69202	-2.54365	0.00015	0.014467	expressed protein
LOC_Os05g51570	LOC_Os05g51570.1	Chr5:29579043-29580698	9.49775	5.88071	-0.691595	-2.33821	0.00035	0.0273483	vacuolar-processing enzyme precursor, putative, expressed
LOC_Os04g33900	LOC_Os04g33900.1	Chr4:20534070-20534774	86.5951	53.6222	-0.691454	-3.05979	5e-05	0.00575549	ctr copper transporter family protein, putative, expressed
LOC_Os03g48430	LOC_Os03g48430.1	Chr3:27580908-27582212	15.149	9.3937	-0.689455	-2.81546	0.0005	0.0357653	1-aminocyclopropane-1-carboxylate oxidase homolog 4, putative, expressed
LOC_Os01g13120	LOC_Os01g13120.1	Chr1:7297671-7298971	19.474	12.0794	-0.689003	-2.35245	0.00045	0.0330345	aquaporin protein, putative, expressed
LOC_Os01g04710	LOC_Os01g04710.1	Chr1:2120380-2122366	100.465	62.4627	-0.685625	-3.0257	0.0002	0.0178688	aspartic proteinase, putative, expressed
LOC_Os02g46680	LOC_Os02g46680.1	Chr2:28487548-28498680	15.9911	9.94487	-0.685248	-2.60302	0.00015	0.014467	multidrug resistance protein, putative, expressed
LOC_Os02g11700	LOC_Os02g11700.1	Chr2:6017154-6018855	14.5433	9.05243	-0.683973	-2.53123	0.0004	0.0304803	cytokinin-O-glucosyltransferase 3, putative, expressed
LOC_Os05g01350	LOC_Os05g01350.1	Chr5:213566-217690	4.50025	2.80836	-0.680276	-2.13467	0.0007	0.045807	retrotransposon protein, putative, unclassified, expressed
LOC_Os10g37850	LOC_Os10g37850.4	Chr10:20263309-20267634	34.9921	21.8385	-0.680158	-2.36873	0.00075	0.0477241	armadillo, putative, expressed
LOC_Os05g31140	LOC_Os05g31140.3	Chr5:18106223-18110987	14.8059	9.24285	-0.679764	-2.26985	0.00075	0.0477241	glycosyl hydrolases family 17, putative, expressed
LOC_Os07g40130	LOC_Os07g40130.1	Chr7:24078186-24080052	338.858	211.809	-0.677916	-3.03051	5e-05	0.00575549	retrotransposon protein, putative, Ty3-gypsy subclass, expressed
LOC_Os08g42350	LOC_Os08g42350.1	Chr8:26725897-26728795	12.729	7.9644	-0.676477	-2.21052	0.00045	0.0330345	nodulin MtN3 family protein, putative, expressed
LOC_Os09g31080	LOC_Os09g31080.1	Chr9:18685678-18686940	429.883	269.036	-0.676148	-2.26779	0.00075	0.0477241	induced stolen tip protein TUB8, putative, expressed
LOC_Os01g71670	LOC_Os01g71670.1	Chr1:41533272-41535619	45.8783	28.7386	-0.674822	-2.49041	0.00015	0.014467	glycosyl hydrolases family 17, putative, expressed
LOC_Os08g30080	LOC_Os08g30080.1	Chr8:18491722-18493264	29.0736	18.2272	-0.673615	-2.78809	0.0003	0.0242639	1-aminocyclopropane-1-carboxylate oxidase homolog 4, putative, expressed
LOC_Os08g45030	LOC_Os08g45030.1	Chr8:28264265-28270129	22.2888	13.9863	-0.672307	-2.75595	0.00015	0.014467	multidrug resistance protein, putative, expressed
LOC_Os01g42294	LOC_Os01g42294.1	Chr1:23975948-23982081	58.4352	36.6704	-0.672223	-2.89384	0.00015	0.014467	inactive receptor kinase At2g26730 precursor, putative, expressed
LOC_Os07g08390	LOC_Os07g08390.2	Chr7:4305619-4307536	15.3221	9.62204	-0.671198	-2.5647	0.0002	0.0178688	plant-specific domain TIGR01615 family protein, expressed
LOC_Os03g10860	LOC_Os03g10860.1	Chr3:5582038-5582714	37.7704	23.722	-0.671028	-2.24873	0.00055	0.0383888	expressed protein
LOC_Os06g04150	LOC_Os06g04150.1	Chr6:1733934-1735135	203.435	128.357	-0.664407	-2.92523	0.0002	0.0178688	magnesium-protoporphyrin O-methyltransferase, putative, expressed
LOC_Os05g43860	LOC_Os05g43860.1	Chr5:25503070-25505941	25.216	15.9522	-0.660585	-2.41629	0.00015	0.014467	expressed protein
LOC_Os06g46030	LOC_Os06g46030.1	Chr6:27904548-27906635	18.3899	11.6399	-0.659842	-2.43034	0.0004	0.0304803	DUF640 domain containing protein, putative, expressed
LOC_Os01g52710	LOC_Os01g52710.1	Chr1:30311220-30315924	10.6616	6.75081	-0.659292	-2.31451	0.00045	0.0330345	glycosyl transferase 8 domain containing protein, putative, expressed
LOC_Os04g52164	LOC_Os04g52164.1	Chr4:30995337-30999600	93.3166	59.1668	-0.657346	-2.67114	0.00035	0.0273483	transferase family protein, putative, expressed
LOC_Os03g04660	LOC_Os03g04660.1	Chr3:2211806-2213941	52.8494	33.5154	-0.657064	-2.39926	0.0003	0.0242639	cytochrome P450 86A1, putative, expressed
LOC_Os09g25850	LOC_Os09g25850.1	Chr9:15492997-15497524	86.1799	54.6588	-0.656897	-2.5396	0.00025	0.0210509	WAX2, putative, expressed
LOC_Os12g02530	LOC_Os12g02530.3	Chr12:861130-863523	17.998	11.4256	-0.655567	-2.46365	0.00045	0.0330345	BTBN22 - Bric-a-Brac, Tramtrack, Broad Complex BTB domain with non-phototropic hypocotyl 3 NPH3 and coiled-coil domains, expressed
LOC_Os07g35979	LOC_Os07g35979.1	Chr7:21520373-21522072	198.11	125.912	-0.653891	-2.95605	0.0002	0.0178688	expressed protein
LOC_Os06g06250	LOC_Os06g06250.2	Chr6:2893580-2895869	233.907	149.051	-0.650127	-2.32161	0.00035	0.0273483	GDSL-like lipase/acylhydrolase, putative, expressed
LOC_Os03g17350	LOC_Os03g17350.1	Chr3:9654329-9657056	6.17855	3.93805	-0.649789	-2.32493	0.0007	0.045807	white-brown complex homolog protein, putative, expressed
LOC_Os10g19970	LOC_Os10g19970.1	Chr10:10022540-10023354	90.8224	57.9386	-0.648524	-2.74789	0.00015	0.014467	expressed protein
LOC_Os03g51920	LOC_Os03g51920.1	Chr3:29784612-29787015	13.905	8.87177	-0.648309	-2.28886	0.0005	0.0357653	peptidase, M50 family, putative, expressed
LOC_Os01g69270	LOC_Os01g69270.1	Chr1:40256802-40258472	54.7777	34.9706	-0.647447	-3.02114	0.0004	0.0304803	OsFBO2 - F-box and other domain containing protein, expressed
LOC_Os03g57145	LOC_Os03g57145.1	Chr3:32587458-32587968	90.4255	57.9357	-0.642276	-2.7807	0.0003	0.0242639	expressed protein
LOC_Os12g13300	LOC_Os12g13300.1	Chr12:7419653-7427710	7.19692	4.62383	-0.638292	-2.57443	0.0008	0.0497722	expressed protein
LOC_Os07g38030	LOC_Os07g38030.1	Chr7:22807705-22809384	20.3448	13.091	-0.636086	-2.59166	0.00035	0.0273483	GRAS family transcription factor domain containing protein, expressed
LOC_Os04g39110	LOC_Os04g39110.2	Chr4:23242282-23243202	166.678	107.541	-0.632181	-2.33611	0.0004	0.0304803	GASR4 - Gibberellin-regulated GASA/GAST/Snakin family protein precursor, expressed
LOC_Os10g32980	LOC_Os10g32980.1	Chr10:17261951-17266613	82.4488	53.216	-0.631638	-2.25965	0.00055	0.0383888	CESA7 - cellulose synthase, expressed
LOC_Os05g28520	LOC_Os05g28520.2	Chr5:16702081-16705232	37.6962	24.3571	-0.630079	-2.44437	0.00035	0.0273483	MRH1, putative, expressed
LOC_Os12g38150	LOC_Os12g38150.1	Chr12:23427678-23428881	44.9137	29.0258	-0.62982	-2.40876	0.00045	0.0330345	osmotin, putative, expressed
LOC_Os03g42710	LOC_Os03g42710.1	Chr3:23781110-23782726	24.1053	15.584	-0.629288	-2.81414	0.00075	0.0477241	WD-40 repeat family protein, putative, expressed
LOC_Os11g46000	LOC_Os11g46000.2	Chr11:27841512-27846793	27.0374	17.4848	-0.628854	-2.25074	0.00025	0.0210509	von Willebrand factor type A domain containing protein, putative, expressed
LOC_Os01g69290	LOC_Os01g69290.1	Chr1:40285365-40287178	23.1661	14.9982	-0.627228	-2.53549	0.0003	0.0242639	antifreeze glycoprotein, putative, expressed
LOC_Os01g47400	LOC_Os01g47400.1	Chr1:27081805-27085681	36.7117	23.7707	-0.627056	-2.329	0.0002	0.0178688	OsMan01 - Endo-Beta-Mannanase, expressed
LOC_Os01g47330	LOC_Os01g47330.1	Chr1:27041790-27042669	344.038	222.775	-0.626978	-2.4462	0.0008	0.0497722	ribosomal protein L7/L12 C-terminal domain containing protein, expressed
LOC_Os01g60860	LOC_Os01g60860.1	Chr1:35185510-35188004	18.8384	12.2074	-0.625922	-2.44274	0.0005	0.0357653	spotted leaf 11, putative, expressed
LOC_Os07g41600	LOC_Os07g41600.1	Chr7:24934261-24937069	27.7289	17.9858	-0.624532	-2.26211	0.00055	0.0383888	proline-rich protein, putative, expressed
LOC_Os03g17850	LOC_Os03g17850.1	Chr3:9946380-9952426	44.7785	29.0869	-0.622436	-2.50186	0.00045	0.0330345	glycosyltransferase family 43 protein, putative, expressed
LOC_Os04g43760	LOC_Os04g43760.1	Chr4:25906848-25910074	58.3688	37.9164	-0.622375	-2.4188	0.00055	0.0383888	phenylalanine ammonia-lyase, putative, expressed
LOC_Os03g16610	LOC_Os03g16610.1	Chr3:9167557-9170334	14.3981	9.35921	-0.621416	-2.1012	0.0006	0.0413466	laccase precursor protein, putative, expressed
LOC_Os08g13280	LOC_Os08g13280.1	Chr8:7894932-7895908	24.7486	16.118	-0.618675	-2.72725	0.00075	0.0477241	expressed protein
LOC_Os04g33990	LOC_Os04g33990.1	Chr4:20579348-20580533	340.118	221.664	-0.617663	-2.41122	0.00055	0.0383888	harpin-induced protein 1 domain containing protein, expressed
LOC_Os03g63760	LOC_Os03g63760.1	Chr3:35994360-35995919	26.1643	17.0619	-0.616824	-2.37205	0.0008	0.0497722	glycosyl hydrolases family 16, putative, expressed
LOC_Os02g49470	LOC_Os02g49470.1	Chr2:30232041-30232725	166.084	108.465	-0.614689	-2.72093	0.00055	0.0383888	tic20 protein-related, putative, expressed
LOC_Os01g06580	LOC_Os01g06580.1	Chr1:3097345-3098527	121.511	79.3994	-0.613887	-2.40748	0.0005	0.0357653	fasciclin domain containing protein, expressed
LOC_Os02g33550	LOC_Os02g33550.1	Chr2:19954552-19955660	376.487	246.012	-0.613873	-2.51462	0.00045	0.0330345	harpin-induced protein 1 domain containing protein, expressed
LOC_Os07g38130	LOC_Os07g38130.1	Chr7:22874251-22875707	41.7884	27.345	-0.611824	-2.58316	0.0008	0.0497722	polygalacturonase inhibitor 1 precursor, putative, expressed
LOC_Os06g41120	LOC_Os06g41120.1	Chr6:24586163-24586853	226.791	148.509	-0.610819	-2.4523	0.00035	0.0273483	expressed protein
LOC_Os03g22780	LOC_Os03g22780.1	Chr3:13155799-13157404	67.8831	44.5138	-0.608801	-2.54126	0.00065	0.0435552	DVR, putative, expressed
LOC_Os10g28254	LOC_Os10g28254.1	Chr10:14693331-14694233	126.778	83.2086	-0.607501	-2.89296	0.00045	0.0330345	expressed protein
LOC_Os02g09490	LOC_Os02g09490.1	Chr2:4870141-4874082	87.8862	57.7346	-0.6062	-2.35116	0.0005	0.0357653	dehydrogenase, putative, expressed
LOC_Os03g55350	LOC_Os03g55350.1	Chr3:31487939-31490885	53.905	35.4997	-0.602614	-2.4824	0.00045	0.0330345	OsSub31 - Putative Subtilisin homologue, expressed
LOC_Os05g36050	LOC_Os05g36050.1	Chr5:21342182-21345370	23.8068	15.6929	-0.601262	-2.191	0.0008	0.0497722	serine/threonine-protein kinase, putative, expressed
LOC_Os08g44270	LOC_Os08g44270.1	Chr8:27875141-27876599	73.3787	48.434	-0.599342	-2.46476	0.0004	0.0304803	vignain precursor, putative, expressed
LOC_Os03g60340	LOC_Os03g60340.1	Chr3:34311080-34314802	142.38	94.0732	-0.597888	-2.26572	0.00065	0.0435552	leaf senescence related protein, putative, expressed
LOC_Os03g04680	LOC_Os03g04680.1	Chr3:2223101-2225205	41.8489	27.7176	-0.594387	-2.20907	0.00075	0.0477241	cytochrome P450, putative, expressed
LOC_Os09g35940	LOC_Os09g35940.1	Chr9:20691305-20693116	57.5541	38.1445	-0.593442	-2.46965	0.0007	0.045807	cytochrome P450, putative, expressed
LOC_Os01g32770	LOC_Os01g32770.1	Chr1:17975815-17977327	53.704	35.6163	-0.592493	-2.277	0.00075	0.0477241	DUF260 domain containing protein, putative, expressed
LOC_Os09g07460	LOC_Os09g07460.1	Chr9:3732397-3734886	39.5947	26.2857	-0.591028	-2.48706	0.0006	0.0413466	kelch repeat protein, putative, expressed
LOC_Os01g70180	LOC_Os01g70180.2	Chr1:40615699-40619637	44.3031	29.4145	-0.59088	-2.30929	0.00075	0.0477241	exostosin family domain containing protein, expressed
LOC_Os03g55540	LOC_Os03g55540.1	Chr3:31604951-31606236	146.162	219.477	0.586503	2.07806	0.0008	0.0497722	ZOS3-18 - C2H2 zinc finger protein, expressed
LOC_Os06g01250	LOC_Os06g01250.1	Chr6:163204-165539	35.6959	53.6029	0.586551	2.11104	0.0008	0.0497722	cytochrome P450, putative, expressed
LOC_Os05g22730	LOC_Os05g22730.1	Chr5:12895900-12896888	48.9253	73.5837	0.588805	2.18486	0.00075	0.0477241	expressed protein
LOC_Os01g42190	LOC_Os01g42190.1	Chr1:23911516-23913299	45.8197	69.3678	0.598297	2.18724	0.00075	0.0477241	heat shock protein DnaJ, putative, expressed
LOC_Os05g34270	LOC_Os05g34270.1	Chr5:20283252-20287008	12.8077	19.4843	0.605303	2.31258	0.0007	0.045807	inactive receptor kinase At1g27190 precursor, putative, expressed
LOC_Os08g07080	LOC_Os08g07080.1	Chr8:3960462-3965666	23.9576	36.5874	0.610859	2.68531	0.0005	0.0357653	terpene synthase, putative, expressed
LOC_Os01g72100	LOC_Os01g72100.1	Chr1:41825881-41827156	58.9244	90.2272	0.614698	2.28577	0.0005	0.0357653	OsCML10 - Calmodulin-related calcium sensor protein, expressed
LOC_Os03g31134	LOC_Os03g31134.1	Chr3:17727097-17734851	7.66778	11.8354	0.626223	2.42864	0.0003	0.0242639	retrotransposon protein, putative, Ty1-copia subclass, expressed
LOC_Os01g47760	LOC_Os01g47760.1	Chr1:27326049-27327030	36.441	56.263	0.626623	2.28747	0.0003	0.0242639	OsGrx_I1 - glutaredoxin subgroup III, expressed
LOC_Os02g45170	LOC_Os02g45170.1	Chr2:27416525-27421961	7.68083	11.8647	0.627344	2.4415	0.0007	0.045807	helix-loop-helix DNA-binding protein, putative, expressed
LOC_Os11g08210	LOC_Os11g08210.1	Chr11:4299148-4301783	18.5452	28.6873	0.62937	2.23157	0.00035	0.0273483	no apical meristem protein, putative, expressed
LOC_Os02g32580	LOC_Os02g32580.1	Chr2:19303395-19304621	53.8724	83.8438	0.638158	2.27268	0.00015	0.014467	expressed protein
LOC_Os05g02250	LOC_Os05g02250.1	Chr5:716294-718898	30.5911	47.6317	0.63881	2.51867	0.0003	0.0242639	expressed protein
LOC_Os02g47600	LOC_Os02g47600.2	Chr2:29081820-29086715	55.9108	87.2497	0.642024	2.40619	0.00025	0.0210509	soluble inorganic pyrophosphatase, putative, expressed
LOC_Os02g18450	LOC_Os02g18450.1	Chr2:10739450-10749006	37.5298	58.7003	0.64533	2.60742	0.00025	0.0210509	GTP-binding protein typA/bipA, putative, expressed
LOC_Os10g43060	LOC_Os10g43060.1	Chr10:23192341-23195088	8.08102	12.6396	0.645346	2.09996	0.00065	0.0435552	expressed protein
LOC_Os03g29190	LOC_Os03g29190.2	Chr3:16590186-16595991	14.4247	22.5984	0.64768	2.3755	0.0001	0.0105255	PDI, putative, expressed
LOC_Os08g04430	LOC_Os08g04430.1	Chr8:2170397-2171348	145.668	228.418	0.648995	2.44019	0.0003	0.0242639	expressed protein
LOC_Os03g11650	LOC_Os03g11650.1	Chr3:6079157-6084525	6.09345	9.62408	0.65939	2.22781	0.0004	0.0304803	ATMAP70 protein, putative, expressed
LOC_Os07g48040	LOC_Os07g48040.1	Chr7:28684117-28685863	18.3735	29.066	0.66171	2.32842	0.0002	0.0178688	peroxidase precursor, putative, expressed
LOC_Os01g45470	LOC_Os01g45470.1	Chr1:25800667-25801243	502.878	796.906	0.6642	2.31294	0.00025	0.0210509	expressed protein
LOC_Os03g01740	LOC_Os03g01740.1	Chr3:470267-471096	33.405	52.9769	0.665299	2.26408	0.00035	0.0273483	expressed protein
LOC_Os02g02830	LOC_Os02g02830.1	Chr2:1078474-1079652	27.8407	44.1624	0.665622	2.26715	0.0003	0.0242639	ubiquitin-conjugating enzyme, putative, expressed
LOC_Os09g15820	LOC_Os09g15820.1	Chr9:9655423-9659127	31.0573	49.5204	0.673088	2.62715	0.0001	0.0105255	aldose 1-epimerase, putative, expressed
LOC_Os01g28790	LOC_Os01g28790.1	Chr1:16130514-16131447	110.975	176.964	0.673219	2.36899	0.00035	0.0273483	PRAS-rich protein, putative, expressed
LOC_Os01g58240	LOC_Os01g58240.1	Chr1:33659781-33672538	2.75871	4.40364	0.674702	2.11131	0.0007	0.045807	OsSub6 - Putative Subtilisin homologue, expressed
LOC_Os06g13190	LOC_Os06g13190.1	Chr6:7230153-7230942	44.7504	71.6406	0.678878	2.32302	0.0002	0.0178688	expressed protein
LOC_Os09g16510	LOC_Os09g16510.1	Chr9:10128824-10131136	17.5643	28.1202	0.678962	2.52753	0.0003	0.0242639	WRKY74, expressed
LOC_Os01g55950	LOC_Os01g55950.1	Chr1:32226884-32229632	34.1086	54.6203	0.679303	2.80534	0.0002	0.0178688	acetamidase, putative, expressed
LOC_Os08g04500	LOC_Os08g04500.2	Chr8:2210020-2213896	55.3805	88.7742	0.680762	2.23582	0.00075	0.0477241	terpene synthase, putative, expressed
LOC_Os06g48960	LOC_Os06g48960.1	Chr6:29665218-29667372	35.0101	56.1959	0.682694	2.53305	0.0002	0.0178688	AIG2-like family domain containing protein, expressed
LOC_Os02g51350	LOC_Os02g51350.1	Chr2:31444553-31447725	9.21406	14.8156	0.685204	2.51024	0.0003	0.0242639	OsFBK10 - F-box domain and kelch repeat containing protein, expressed
LOC_Os08g38710	LOC_Os08g38710.1	Chr8:24475145-24479529	4.54554	7.30955	0.685332	2.30105	0.0002	0.0178688	uncharacterized glycosyltransferase, putative, expressed
LOC_Os08g44850	LOC_Os08g44850.1	Chr8:28170357-28172330	53.7801	86.745	0.689706	2.46377	5e-05	0.00575549	C2 domain containing protein, putative, expressed
LOC_Os06g39040	LOC_Os06g39040.1	Chr6:23181233-23184507	7.71301	12.457	0.691593	2.37256	0.0002	0.0178688	dehydrogenase/reductase SDR family member 12, putative, expressed
LOC_Os12g33120	LOC_Os12g33120.1	Chr12:20042284-20043114	920.041	1488.63	0.694213	2.41649	0.00015	0.014467	expressed protein
LOC_Os07g42714	LOC_Os07g42714.1	Chr7:25569074-25572699	18.5736	30.0802	0.695561	2.84723	0.00015	0.014467	expressed protein
LOC_Os04g41500	LOC_Os04g41500.1	Chr4:24611344-24615176	17.5882	28.5031	0.696514	2.2988	0.00025	0.0210509	expressed protein
LOC_Os01g55510	LOC_Os01g55510.1	Chr1:31981930-31982832	24.2473	39.3501	0.698543	2.31792	0.0002	0.0178688	dynein light chain type 1 domain containing protein, expressed
LOC_Os02g47560	LOC_Os02g47560.1	Chr2:29059280-29062623	6.29445	10.2244	0.699857	2.5814	0.0001	0.0105255	DNA-binding protein, putative, expressed
LOC_Os05g08900	LOC_Os05g08900.1	Chr5:4925211-4928175	6.50485	10.5666	0.69992	2.13554	0.00075	0.0477241	expressed protein
LOC_Os08g13440	LOC_Os08g13440.2	Chr8:7994391-7995717	81.6266	132.706	0.701124	2.47813	5e-05	0.00575549	cupin domain containing protein, expressed
LOC_Os03g18150	LOC_Os03g18150.1	Chr3:10163440-10165477	30.8498	50.17	0.701562	2.47835	0.0001	0.0105255	protein phosphatase 2C, putative, expressed
LOC_Os03g28940	LOC_Os03g28940.2	Chr3:16407669-16410080	30.6371	49.8478	0.702248	2.45821	0.0001	0.0105255	ZIM domain containing protein, putative, expressed
LOC_Os09g31200	LOC_Os09g31200.1	Chr9:18760703-18761836	76.5606	124.635	0.703037	2.57916	0.0001	0.0105255	AN1-like zinc finger domain containing protein, expressed
LOC_Os01g33204	LOC_Os01g33204.1	Chr1:18284603-18288878	4.17764	6.8012	0.703101	2.46424	0.00065	0.0435552	retrotransposon protein, putative, unclassified, expressed
LOC_Os04g55710	LOC_Os04g55710.1	Chr4:33161539-33164790	263.006	430.139	0.709704	2.32172	0.00025	0.0210509	transposon protein, putative, unclassified, expressed
LOC_Os03g59180	LOC_Os03g59180.1	Chr3:33697062-33698479	8.6979	14.2688	0.714121	2.30439	0.00075	0.0477241	expressed protein
LOC_Os02g45780	LOC_Os02g45780.1	Chr2:27886976-27888250	19.6712	32.3098	0.71589	2.46582	5e-05	0.00575549	zinc finger, C3HC4 type domain containing protein, expressed
LOC_Os03g01300	LOC_Os03g01300.1	Chr3:208329-211839	139.489	229.256	0.716802	2.51727	5e-05	0.00575549	LTPL114 - Protease inhibitor/seed storage/LTP family protein precursor, expressed
LOC_Os04g11390	LOC_Os04g11390.2	Chr4:6225091-6226577	54.3075	89.2646	0.716936	2.58065	5e-05	0.00575549	expressed protein
LOC_Os06g39110	LOC_Os06g39110.1	Chr6:23227134-23228392	67.1756	110.724	0.720957	2.60204	5e-05	0.00575549	expressed protein
LOC_Os01g04330	LOC_Os01g04330.1	Chr1:1930993-1931904	50.1203	82.7063	0.722602	2.69349	5e-05	0.00575549	OsCML16 - Calmodulin-related calcium sensor protein, expressed
LOC_Os04g44500	LOC_Os04g44500.1	Chr4:26342442-26343781	8.41878	13.8931	0.722681	2.22217	0.0006	0.0413466	GEM, putative, expressed
LOC_Os04g52840	LOC_Os04g52840.1	Chr4:31463104-31466403	10.5693	17.4453	0.72296	2.11421	0.00075	0.0477241	tyrosine protein kinase domain containing protein, putative, expressed
LOC_Os02g50174	LOC_Os02g50174.1	Chr2:30642391-30654611	22.3293	36.8747	0.723692	2.58927	5e-05	0.00575549	caleosin related protein, putative, expressed
LOC_Os08g39450	LOC_Os08g39450.1	Chr8:24953931-24955150	130.093	215.051	0.72514	2.6148	5e-05	0.00575549	AN1-like zinc finger domain containing protein, expressed
LOC_Os05g38040	LOC_Os05g38040.2	Chr5:22303383-22306367	17.7923	29.4124	0.72517	2.22549	0.0005	0.0357653	expressed protein
LOC_Os03g55180	LOC_Os03g55180.1	Chr3:31399257-31402343	4.85889	8.05259	0.728825	2.40391	5e-05	0.00575549	DUF1336 domain containing protein, expressed
LOC_Os04g44924	LOC_Os04g44924.1	Chr4:26583496-26585215	27.3424	45.6312	0.738878	2.59134	5e-05	0.00575549	short-chain dehydrogenase/reductase, putative, expressed
LOC_Os05g34980	LOC_Os05g34980.1	Chr5:20779069-20781283	7.34996	12.2887	0.741522	2.58226	5e-05	0.00575549	amino acid transporter, putative, expressed
LOC_Os03g08580	LOC_Os03g08580.1	Chr3:4416603-4419382	11.0171	18.4617	0.744799	2.51469	0.0003	0.0242639	expressed protein
LOC_Os03g55590	LOC_Os03g55590.1	Chr3:31643336-31646161	22.3407	37.4612	0.745724	2.5551	5e-05	0.00575549	MYB family transcription factor, putative, expressed
LOC_Os05g05680	LOC_Os05g05680.1	Chr5:2825322-2826992	30.9313	51.9071	0.746864	2.76247	5e-05	0.00575549	1-aminocyclopropane-1-carboxylate oxidase, putative, expressed
LOC_Os02g37300	LOC_Os02g37300.1	Chr2:22553600-22554113	46.9095	78.7675	0.74772	2.45681	0.00015	0.014467	heavy metal associated domain containing protein, expressed
LOC_Os06g11240	LOC_Os06g11240.1	Chr6:5894720-5896352	4.28627	7.20003	0.74828	2.26651	0.00035	0.0273483	12-oxophytodienoate reductase, putative, expressed
LOC_Os10g02360	LOC_Os10g02360.1	Chr10:848169-850432	3.16453	5.32577	0.751	2.56708	0.0003	0.0242639	OsWAK98 - OsWAK receptor-like cytoplasmic kinase OsWAK-RLCK, expressed
LOC_Os01g62870	LOC_Os01g62870.1	Chr1:36410637-36414610	10.5858	17.8579	0.754431	2.5688	0.00015	0.014467	oxidoreductase, aldo/keto reductase family protein, putative, expressed
LOC_Os03g10640	LOC_Os03g10640.1	Chr3:5433905-5440327	2.28189	3.84998	0.754622	2.44465	0.0001	0.0105255	calcium-transporting ATPase, plasma membrane-type, putative, expressed
LOC_Os10g14870	LOC_Os10g14870.1	Chr10:7779395-7781084	46.3891	78.3238	0.755665	2.75409	5e-05	0.00575549	heavy metal-associated domain containing protein, expressed
LOC_Os07g15440	LOC_Os07g15440.1	Chr7:8930408-8943858	6.62852	11.1925	0.755776	3.05788	5e-05	0.00575549	alanyl-tRNA synthetase family protein, expressed
LOC_Os03g05530	LOC_Os03g05530.1	Chr3:2747955-2753329	8.91394	15.056	0.756204	2.49912	5e-05	0.00575549	nodulin, putative, expressed
LOC_Os10g36500	LOC_Os10g36500.2	Chr10:19530116-19532281	70.3564	119.068	0.759035	2.99398	5e-05	0.00575549	invertase/pectin methylesterase inhibitor family protein, putative, expressed
LOC_Os03g04070	LOC_Os03g04070.1	Chr3:1862351-1864245	4.93198	8.35277	0.760088	2.37987	0.00035	0.0273483	no apical meristem protein, putative, expressed
LOC_Os05g09020	LOC_Os05g09020.1	Chr5:4998209-4999629	18.3118	31.0158	0.760231	2.35174	0.00015	0.014467	WRKY67, expressed
LOC_Os08g39810	LOC_Os08g39810.1	Chr8:25194582-25202691	2.70665	4.59785	0.764451	2.42691	0.00015	0.014467	retrotransposon protein, putative, unclassified, expressed
LOC_Os12g39220	LOC_Os12g39220.1	Chr12:24145520-24146763	10.0055	17.0035	0.765036	2.70656	5e-05	0.00575549	ZOS12-08 - C2H2 zinc finger protein, expressed
LOC_Os01g38980	LOC_Os01g38980.1	Chr1:21900044-21903309	11.069	18.8286	0.766403	2.5358	5e-05	0.00575549	calmodulin-binding protein, putative, expressed
LOC_Os01g64470	LOC_Os01g64470.1	Chr1:37411999-37413011	10.6371	18.1222	0.768655	2.59292	0.0003	0.0242639	harpin-induced protein 1 domain containing protein, expressed
LOC_Os03g52410	LOC_Os03g52410.1	Chr3:30082331-30082953	18.3352	31.2977	0.77144	2.66629	0.00065	0.0435552	expressed protein
LOC_Os04g27190	LOC_Os04g27190.3	Chr4:16057926-16068256	8.69547	14.8549	0.772598	2.67122	0.0002	0.0178688	terpene synthase, putative, expressed
LOC_Os11g29720	LOC_Os11g29720.1	Chr11:17234284-17238178	23.5548	40.3806	0.777643	2.81193	5e-05	0.00575549	cytochrome P450, putative, expressed
LOC_Os02g40200	LOC_Os02g40200.1	Chr2:24327113-24331291	3.59543	6.17143	0.779442	2.8544	5e-05	0.00575549	receptor-like protein kinase precursor, putative, expressed
LOC_Os07g36170	LOC_Os07g36170.1	Chr7:21614952-21620327	10.4841	18.0111	0.78068	2.81391	0.00015	0.014467	chitin-inducible gibberellin-responsive protein, putative, expressed
LOC_Os04g11400	LOC_Os04g11400.2	Chr4:6231632-6232479	162.316	279.676	0.784957	2.95148	5e-05	0.00575549	expressed protein
LOC_Os05g48930	LOC_Os05g48930.1	Chr5:28067837-28068782	35.5469	61.2508	0.785005	2.84932	5e-05	0.00575549	OsGrx_S2 - glutaredoxin subgroup III, expressed
LOC_Os01g47070	LOC_Os01g47070.1	Chr1:26885483-26886754	11.6022	19.9937	0.785147	2.78704	0.00015	0.014467	glycosyl hydrolase, putative, expressed
LOC_Os09g30414	LOC_Os09g30414.1	Chr9:18521579-18524733	1.9611	3.38123	0.785885	2.05642	0.00075	0.0477241	aspartic proteinase nepenthesin-2 precursor, putative, expressed
LOC_Os04g39320	LOC_Os04g39320.2	Chr4:23408375-23410250	18.5217	31.9396	0.786131	2.57369	0.00015	0.014467	expressed protein
LOC_Os09g15810	LOC_Os09g15810.1	Chr9:9652177-9654972	26.0099	44.9601	0.789581	2.93838	5e-05	0.00575549	bifunctional protein folD, putative, expressed
LOC_Os02g07830	LOC_Os02g07830.1	Chr2:4103332-4105657	6.254	10.8438	0.794018	2.85808	0.0001	0.0105255	OsHKT1;3 - Na+ transporter, expressed
LOC_Os02g38140	LOC_Os02g38140.2	Chr2:23069622-23072535	8.38247	14.5516	0.795732	2.60571	0.0001	0.0105255	glycosyl transferase family 17 protein, putative, expressed
LOC_Os03g01320	LOC_Os03g01320.1	Chr3:219976-221070	27.9524	48.5803	0.797401	2.7724	5e-05	0.00575549	LTPL116 - Protease inhibitor/seed storage/LTP family protein precursor, expressed
LOC_Os12g33150	LOC_Os12g33150.1	Chr12:20058248-20059540	331.19	576.45	0.799538	2.87745	5e-05	0.00575549	expressed protein
LOC_Os06g46950	LOC_Os06g46950.1	Chr6:28483806-28484624	141.979	247.242	0.800244	2.77737	5e-05	0.00575549	EF hand family protein, putative, expressed
LOC_Os09g27010	LOC_Os09g27010.1	Chr9:16422277-16425218	12.3846	21.5666	0.800249	2.79601	5e-05	0.00575549	tyrosine protein kinase domain containing protein, putative, expressed
LOC_Os10g25040	LOC_Os10g25040.2	Chr10:12890903-12894595	4.12868	7.19527	0.801367	2.6328	0.0002	0.0178688	red chlorophyll catabolite reductase, putative, expressed
LOC_Os10g40520	LOC_Os10g40520.1	Chr10:21693775-21694502	11.4265	19.9195	0.801798	2.40828	0.00045	0.0330345	LTPL145 - Protease inhibitor/seed storage/LTP family protein precursor, expressed
LOC_Os11g43990	LOC_Os11g43990.1	Chr11:26577114-26582185	2.0337	3.55303	0.804941	2.1255	0.0005	0.0357653	expressed protein
LOC_Os05g05060	LOC_Os05g05060.1	Chr5:2464316-2465040	43.8749	76.7403	0.806588	2.92125	5e-05	0.00575549	expressed protein
LOC_Os05g25770	LOC_Os05g25770.1	Chr5:14991578-14993800	42.5324	74.4544	0.807794	3.04667	5e-05	0.00575549	WRKY45, expressed
LOC_Os03g12660	LOC_Os03g12660.1	Chr3:6737548-6744506	6.73881	11.8052	0.808856	2.70416	5e-05	0.00575549	cytochrome P450, putative, expressed
LOC_Os08g35160	LOC_Os08g35160.1	Chr8:22159507-22161430	9.77219	17.2122	0.816673	2.26137	0.0004	0.0304803	heat shock protein DnaJ, putative, expressed
LOC_Os01g23710	LOC_Os01g23710.1	Chr1:13342878-13345906	3.265	5.76678	0.820684	2.54051	0.00015	0.014467	no apical meristem protein, putative, expressed
LOC_Os04g54830	LOC_Os04g54830.1	Chr4:32605091-32608651	9.27731	16.4285	0.82442	3.08444	5e-05	0.00575549	expressed protein
LOC_Os08g40850	LOC_Os08g40850.1	Chr8:25848627-25853121	5.77621	10.2463	0.826909	2.70608	0.0001	0.0105255	mitochondrial carrier protein, putative, expressed
LOC_Os08g06170	LOC_Os08g06170.1	Chr8:3408275-3409968	2.29347	4.07041	0.827641	2.09594	0.0008	0.0497722	berberine and berberine like domain containing protein, expressed
LOC_Os05g05030	LOC_Os05g05030.1	Chr5:2449230-2450032	30.2197	53.6628	0.828435	3.02619	5e-05	0.00575549	expressed protein
LOC_Os01g74040	LOC_Os01g74040.1	Chr1:42884890-42886416	8.93662	15.9827	0.838714	2.72524	5e-05	0.00575549	zinc finger, RING-type, putative, expressed
LOC_Os05g03590	LOC_Os05g03590.1	Chr5:1521684-1522928	21.4655	38.4774	0.841993	2.95091	5e-05	0.00575549	expressed protein
LOC_Os08g02110	LOC_Os08g02110.1	Chr8:697179-698615	4.27466	7.66914	0.843254	2.44981	0.00025	0.0210509	peroxidase precursor, putative, expressed
LOC_Os11g37230	LOC_Os11g37230.1	Chr11:21991573-21994240	14.0461	25.2253	0.844697	2.61145	5e-05	0.00575549	zinc finger, C3HC4 type domain containing protein, expressed
LOC_Os09g38130	LOC_Os09g38130.1	Chr9:21963497-21968222	8.223	14.7682	0.844754	2.99659	5e-05	0.00575549	auxin efflux carrier component, putative, expressed
LOC_Os04g57720	LOC_Os04g57720.1	Chr4:34375977-34377357	20.9022	37.5451	0.844966	2.92783	5e-05	0.00575549	OsRR6 type-A response regulator, expressed
LOC_Os02g09990	LOC_Os02g09990.1	Chr2:5193973-5195290	3.63335	6.54736	0.849615	2.29484	0.00065	0.0435552	expressed protein
LOC_Os01g61680	LOC_Os01g61680.1	Chr1:35686408-35687798	7.28413	13.1332	0.850388	2.61651	0.00015	0.014467	expressed protein
LOC_Os12g33130	LOC_Os12g33130.1	Chr12:20045553-20046313	305.036	553.228	0.858893	3.08437	5e-05	0.00575549	expressed protein
LOC_Os01g03130	LOC_Os01g03130.1	Chr1:1217005-1218122	5.58572	10.1588	0.862912	2.40615	0.0002	0.0178688	expressed protein
LOC_Os06g09310	LOC_Os06g09310.1	Chr6:4678837-4680332	10.7264	19.5553	0.866395	2.9961	5e-05	0.00575549	zinc finger, C3HC4 type domain containing protein, expressed
LOC_Os04g49690	LOC_Os04g49690.1	Chr4:29636069-29638259	4.10531	7.49793	0.869	2.74209	5e-05	0.00575549	FERONIA receptor-like kinase, putative, expressed
LOC_Os02g52650	LOC_Os02g52650.1	Chr2:32199521-32201722	22.9991	42.027	0.86974	3.19149	5e-05	0.00575549	chlorophyll A-B binding protein, putative, expressed
LOC_Os01g07970	LOC_Os01g07970.1	Chr1:3855045-3856060	20.0609	36.7701	0.874148	2.96742	5e-05	0.00575549	expressed protein
LOC_Os02g03410	LOC_Os02g03410.2	Chr2:1387872-1394417	9.99697	18.3925	0.879552	2.42024	0.0006	0.0413466	CAMK_CAMK_like.12 - CAMK includes calcium/calmodulin depedent protein kinases, expressed
LOC_Os04g58810	LOC_Os04g58810.1	Chr4:34980600-34982203	35.1497	64.767	0.881746	3.18872	5e-05	0.00575549	CAF1 family ribonuclease containing protein, putative, expressed
LOC_Os08g03880	LOC_Os08g03880.1	Chr8:1848412-1853016	0.939699	1.73318	0.883147	2.49982	0.00015	0.014467	retrotransposon protein, putative, unclassified, expressed
LOC_Os06g04240	LOC_Os06g04240.1	Chr6:1785158-1785889	10.8552	20.0282	0.883649	2.50676	0.0001	0.0105255	expressed protein
LOC_Os04g57200	LOC_Os04g57200.1	Chr4:34080602-34081927	38.0547	70.2495	0.884411	2.8339	5e-05	0.00575549	heavy metal transport/detoxification protein, putative, expressed
LOC_Os06g45140	LOC_Os06g45140.1	Chr6:27299913-27302140	3.79045	6.99872	0.88472	2.31554	0.00065	0.0435552	bZIP transcription factor domain containing protein, expressed
LOC_Os02g04510	LOC_Os02g04510.1	Chr2:2001886-2005972	10.7989	19.957	0.886004	3.2639	5e-05	0.00575549	UOS1, putative, expressed
LOC_Os12g34796	LOC_Os12g34796.1	Chr12:21136205-21138179	4.30263	7.97667	0.890566	2.50178	0.0002	0.0178688	expressed protein
LOC_Os01g49310	LOC_Os01g49310.1	Chr1:28345841-28351050	3.12366	5.79223	0.890883	2.96753	0.0002	0.0178688	expressed protein
LOC_Os09g27750	LOC_Os09g27750.1	Chr9:16886018-16887617	7.28554	13.5242	0.892439	3.00794	5e-05	0.00575549	1-aminocyclopropane-1-carboxylate oxidase 1, putative, expressed
LOC_Os01g50410	LOC_Os01g50410.1	Chr1:28938970-28940927	7.22675	13.4372	0.894814	3.32469	0.0001	0.0105255	STE_MEKK_ste11_MAP3K.6 - STE kinases include homologs to sterile 7, sterile 11 and sterile 20 from yeast, expressed
LOC_Os01g59840	LOC_Os01g59840.1	Chr1:34605754-34610973	2.50174	4.70599	0.911566	2.58179	0.00065	0.0435552	Os1bglu3 - beta-glucosidase homologue, similar to G. max isohydroxyurate hydrolase, expressed
LOC_Os04g38790	LOC_Os04g38790.1	Chr4:23059404-23060944	5.18227	9.75477	0.912524	2.56761	0.0001	0.0105255	expressed protein
LOC_Os06g18990	LOC_Os06g18990.1	Chr6:10806350-10809659	3.73575	7.03382	0.912912	3.14234	5e-05	0.00575549	embryogenesis transmembrane protein, putative, expressed
LOC_Os08g34790	LOC_Os08g34790.1	Chr8:21869306-21875498	2.41002	4.53858	0.913195	2.77204	5e-05	0.00575549	AMP-binding domain containing protein, expressed
LOC_Os01g58140	LOC_Os01g58140.1	Chr1:33625269-33626043	24.9016	46.9072	0.91357	3.14516	5e-05	0.00575549	expressed protein
LOC_Os05g46950	LOC_Os05g46950.1	Chr5:27163272-27166835	3.78193	7.13975	0.916751	2.58924	0.00035	0.0273483	expressed protein
LOC_Os06g21730	LOC_Os06g21730.1	Chr6:12557853-12561056	2.94648	5.56764	0.918074	2.91365	5e-05	0.00575549	retrotransposon protein, putative, Ty3-gypsy subclass, expressed
LOC_Os06g14350	LOC_Os06g14350.1	Chr6:7996890-8004842	5.61726	10.6347	0.920842	2.66462	0.0004	0.0304803	caleosin related protein, putative, expressed
LOC_Os02g41670	LOC_Os02g41670.1	Chr2:24992826-24995414	0.962376	1.82421	0.922604	2.20171	0.0008	0.0497722	phenylalanine ammonia-lyase, putative, expressed
LOC_Os01g21250	LOC_Os01g21250.1	Chr1:11863919-11864332	90.8535	172.273	0.923087	2.92905	5e-05	0.00575549	late embryogenesis abundant protein, putative, expressed
LOC_Os01g50420	LOC_Os01g50420.1	Chr1:28945227-28948045	9.30024	17.7066	0.92895	3.17262	5e-05	0.00575549	STE_MEKK_ste11_MAP3K.7 - STE kinases include homologs to sterile 7, sterile 11 and sterile 20 from yeast, expressed
LOC_Os12g21784	LOC_Os12g21784.1	Chr12:12258431-12262067	4.83669	9.2577	0.936632	3.4688	5e-05	0.00575549	expressed protein
LOC_Os07g44140	LOC_Os07g44140.1	Chr7:26382580-26385011	1.22011	2.35281	0.947374	2.40783	0.00015	0.014467	cytochrome P450 72A1, putative, expressed
LOC_Os09g24620	LOC_Os09g24620.1	Chr9:14659922-14664152	35.9707	69.46	0.94936	3.66479	5e-05	0.00575549	expressed protein
LOC_Os04g39350	LOC_Os04g39350.1	Chr4:23422506-23423339	8.57519	16.5623	0.949665	2.73201	5e-05	0.00575549	heavy metal associated domain containing protein, expressed
LOC_Os01g60830	LOC_Os01g60830.1	Chr1:35175497-35180214	14.7415	28.5045	0.951312	2.88642	0.0005	0.0357653	expressed protein
LOC_Os10g40490	LOC_Os10g40490.1	Chr10:21679081-21681432	2.33904	4.53588	0.955467	2.80576	0.0002	0.0178688	U-box domain containing protein, expressed
LOC_Os12g28590	LOC_Os12g28590.1	Chr12:16909015-16910870	2.07768	4.03848	0.958837	2.60837	5e-05	0.00575549	ATPase 2, putative, expressed
LOC_Os02g57720	LOC_Os02g57720.1	Chr2:35349672-35351454	25.4298	49.4635	0.959846	3.46005	5e-05	0.00575549	aquaporin protein, putative, expressed
LOC_Os12g43340	LOC_Os12g43340.1	Chr12:26888762-26890254	46.4141	90.7186	0.966835	3.5822	5e-05	0.00575549	actin-depolymerizing factor, putative, expressed
LOC_Os07g37230	LOC_Os07g37230.1	Chr7:22309413-22313591	23.1822	45.5127	0.973254	3.71545	5e-05	0.00575549	inositol-1-monophosphatase, putative, expressed
LOC_Os07g12340	LOC_Os07g12340.1	Chr7:6967998-6969311	21.1331	41.5149	0.974121	3.55359	5e-05	0.00575549	NAC domain-containing protein 67, putative, expressed
LOC_Os02g09250	LOC_Os02g09250.1	Chr2:4765150-4767215	1.33356	2.61984	0.974191	2.36291	0.0007	0.045807	cytochrome P450 71D10, putative, expressed
LOC_Os06g29730	LOC_Os06g29730.1	Chr6:17066918-17068618	141.298	278.062	0.976667	3.6454	5e-05	0.00575549	RALFL28 - Rapid ALkalinization Factor RALF family protein precursor, expressed
LOC_Os03g60570	LOC_Os03g60570.1	Chr3:34427698-34428613	7.32039	14.4262	0.978695	2.74587	5e-05	0.00575549	ZOS3-22 - C2H2 zinc finger protein, expressed
LOC_Os03g60080	LOC_Os03g60080.1	Chr3:34166098-34167546	41.0247	80.8838	0.979358	3.70046	5e-05	0.00575549	NAC domain-containing protein 67, putative, expressed
LOC_Os09g35010	LOC_Os09g35010.1	Chr9:20395223-20396205	24.4513	48.2967	0.982015	3.50143	5e-05	0.00575549	dehydration-responsive element-binding protein, putative, expressed
LOC_Os06g38340	LOC_Os06g38340.1	Chr6:22710844-22714666	1.81981	3.61038	0.988365	3.26421	5e-05	0.00575549	receptor-like protein kinase precursor, putative, expressed
LOC_Os06g38764	LOC_Os06g38764.1	Chr6:23013153-23014890	9.86858	19.5906	0.989247	3.04043	5e-05	0.00575549	expressed protein
LOC_Os10g17260	LOC_Os10g17260.1	Chr10:8679309-8681284	5.26825	10.4606	0.989577	3.18254	5e-05	0.00575549	cytochrome P450, putative, expressed
LOC_Os10g41930	LOC_Os10g41930.1	Chr10:22555773-22558016	5.89078	11.7103	0.991252	2.95918	5e-05	0.00575549	haloacid dehalogenase-like hydrolase family protein, putative, expressed
LOC_Os09g28440	LOC_Os09g28440.1	Chr9:17306099-17307199	5.20649	10.3535	0.991734	2.69576	5e-05	0.00575549	AP2 domain containing protein, expressed
LOC_Os09g27040	LOC_Os09g27040.1	Chr9:16444341-16448088	0.893372	1.78273	0.996757	2.3923	0.00015	0.014467	GEX1, putative, expressed
LOC_Os02g46100	LOC_Os02g46100.1	Chr2:28096978-28098033	4.80522	9.59837	0.998186	2.66713	0.00015	0.014467	RING-H2 finger protein, putative, expressed
LOC_Os11g04954	LOC_Os11g04954.1	Chr11:2120106-2124411	2.14624	4.29877	1.00211	2.76689	0.0001	0.0105255	DNA repair protein Rad51, putative, expressed
LOC_Os05g09280	LOC_Os05g09280.1	Chr5:5187756-5189754	2.03887	4.09292	1.00536	2.77563	0.0002	0.0178688	AGAP006957-PA, putative, expressed
LOC_Os06g01972	LOC_Os06g01972.1	Chr6:546503-550383	3.5086	7.06947	1.01071	2.98887	5e-05	0.00575549	auxin-induced protein 5NG4, putative, expressed
LOC_Os05g35690	LOC_Os05g35690.1	Chr5:21198100-21198992	6.85826	13.8394	1.01287	2.53733	5e-05	0.00575549	GASR6 - Gibberellin-regulated GASA/GAST/Snakin family protein precursor, expressed
LOC_Os12g04500	LOC_Os12g04500.1	Chr12:1915855-1917598	31.812	64.3334	1.016	3.72442	5e-05	0.00575549	response regulator receiver domain containing protein, expressed
LOC_Os05g38880	LOC_Os05g38880.1	Chr5:22807362-22807937	5.06152	10.2519	1.01825	2.41882	0.00045	0.0330345	expressed protein
LOC_Os01g71310	LOC_Os01g71310.1	Chr1:41300202-41303044	7.45567	15.1124	1.01932	3.63307	5e-05	0.00575549	cytokinin dehydrogenase precursor, putative, expressed
LOC_Os08g33720	LOC_Os08g33720.1	Chr8:21054658-21057561	43.4265	88.1608	1.02156	3.73708	5e-05	0.00575549	lactate/malate dehydrogenase, putative, expressed
LOC_Os06g39120	LOC_Os06g39120.1	Chr6:23232522-23233878	42.8495	87.2208	1.0254	3.71892	5e-05	0.00575549	expressed protein
LOC_Os06g11150	LOC_Os06g11150.1	Chr6:5847980-5849957	2.65937	5.43919	1.03231	3.14401	5e-05	0.00575549	DUF1645 domain containing protein, putative, expressed
LOC_Os05g50610	LOC_Os05g50610.2	Chr5:29009135-29013172	1.62812	3.35083	1.04131	2.41296	0.0002	0.0178688	WRKY8, expressed
LOC_Os02g11859	LOC_Os02g11859.1	Chr2:6145981-6146678	5.294	10.9683	1.05091	2.54258	0.00015	0.014467	expressed protein
LOC_Os01g61070	LOC_Os01g61070.1	Chr1:35332704-35333504	5.79957	12.0397	1.05378	2.57677	0.0004	0.0304803	heavy metal-associated domain containing protein, expressed
LOC_Os10g41999	LOC_Os10g41999.1	Chr10:22578901-22583351	3.58079	7.45612	1.05815	2.6902	0.0002	0.0178688	RALFL27 - Rapid ALkalinization Factor RALF family protein precursor, expressed
LOC_Os01g51670	LOC_Os01g51670.1	Chr1:29708353-29709375	12.5346	26.1817	1.06264	3.34324	5e-05	0.00575549	expressed protein
LOC_Os01g72530	LOC_Os01g72530.1	Chr1:42073983-42074982	29.056	60.8667	1.06682	3.60769	5e-05	0.00575549	OsCML31 - Calmodulin-related calcium sensor protein, expressed
LOC_Os04g34230	LOC_Os04g34230.1	Chr4:20733299-20735940	1.71554	3.59703	1.06814	2.50838	0.00025	0.0210509	RING-H2 finger protein, putative, expressed
LOC_Os10g41980	LOC_Os10g41980.1	Chr10:22575211-22576531	124.501	263.037	1.07911	3.8759	5e-05	0.00575549	RALFL26 - Rapid ALkalinization Factor RALF family protein precursor, expressed
LOC_Os01g29330	LOC_Os01g29330.1	Chr1:16435855-16436845	7.56309	16.0474	1.0853	3.24397	5e-05	0.00575549	expressed protein
LOC_Os02g47470	LOC_Os02g47470.1	Chr2:28995716-28998581	3.52599	7.49727	1.08834	2.56647	0.0002	0.0178688	cytochrome P450, putative, expressed
LOC_Os01g44050	LOC_Os01g44050.1	Chr1:25234660-25238165	8.3592	17.7921	1.0898	3.75356	5e-05	0.00575549	siroheme synthase, putative, expressed
LOC_Os10g42910	LOC_Os10g42910.1	Chr10:23132290-23141700	0.414293	0.887234	1.09866	2.76971	5e-05	0.00575549	transposon protein, putative, unclassified, expressed
LOC_Os01g06870	LOC_Os01g06870.1	Chr1:3251203-3252724	1.14661	2.46114	1.10195	2.48354	0.0004	0.0304803	resistance protein SlVe1 precursor, putative, expressed
LOC_Os05g37190	LOC_Os05g37190.1	Chr5:21737274-21739746	1.45929	3.13381	1.10265	2.75303	5e-05	0.00575549	ZOS5-08 - C2H2 zinc finger protein, expressed
LOC_Os04g06520	LOC_Os04g06520.1	Chr4:3410727-3412439	4.17177	8.98946	1.10757	3.57695	5e-05	0.00575549	expressed protein
LOC_Os01g67820	LOC_Os01g67820.1	Chr1:39411189-39413062	1.50453	3.25171	1.11188	2.808	0.00015	0.014467	exo70 exocyst complex subunit domain containing protein, expressed
LOC_Os04g58570	LOC_Os04g58570.1	Chr4:34824424-34826306	7.33938	15.9393	1.11886	3.35174	5e-05	0.00575549	C2 domain containing protein, putative, expressed
LOC_Os12g33610	LOC_Os12g33610.1	Chr12:20292892-20295410	9.38153	20.3834	1.1195	4.04878	5e-05	0.00575549	phenylalanine ammonia-lyase, putative, expressed
LOC_Os06g11290	LOC_Os06g11290.1	Chr6:5918105-5919690	1.34536	2.93015	1.12298	2.58751	0.0001	0.0105255	12-oxophytodienoate reductase, putative, expressed
LOC_Os02g53130	LOC_Os02g53130.1	Chr2:32513738-32517155	6.26782	13.6651	1.12446	3.93534	5e-05	0.00575549	nitrate reductase, putative, expressed
LOC_Os04g41960	LOC_Os04g41960.1	Chr4:24858039-24859661	38.1609	83.4684	1.12913	4.22931	5e-05	0.00575549	NADP-dependent oxidoreductase, putative, expressed
LOC_Os05g43240	LOC_Os05g43240.3	Chr5:25158985-25163447	3.50011	7.65836	1.12963	3.11785	5e-05	0.00575549	jacalin-like lectin domain containing protein, expressed
LOC_Os11g40970	LOC_Os11g40970.1	Chr11:24533668-24537481	0.414925	0.908528	1.13068	2.65422	0.00035	0.0273483	receptor-like protein kinase precursor, putative, expressed
LOC_Os01g07170	LOC_Os01g07170.1	Chr1:3386906-3390756	3.10916	6.80886	1.13089	3.52591	5e-05	0.00575549	HORMA domain containing protein, putative, expressed
LOC_Os01g66010	LOC_Os01g66010.1	Chr1:38310582-38313631	3.83524	8.4055	1.13202	3.57778	5e-05	0.00575549	amino acid transporter, putative, expressed
LOC_Os02g44230	LOC_Os02g44230.2	Chr2:26767602-26771633	8.81063	19.4029	1.13896	3.72855	5e-05	0.00575549	CPuORF22 - conserved peptide uORF-containing transcript, expressed
LOC_Os01g64100	LOC_Os01g64100.1	Chr1:37235780-37237357	3.03947	6.72215	1.1451	3.11432	5e-05	0.00575549	glycosyl hydrolase, putative, expressed
LOC_Os04g48350	LOC_Os04g48350.1	Chr4:28820860-28821913	6.68157	14.9546	1.16234	3.53362	5e-05	0.00575549	dehydration-responsive element-binding protein, putative, expressed
LOC_Os03g17700	LOC_Os03g17700.1	Chr3:9847699-9850473	6.10287	13.7039	1.16702	3.90316	5e-05	0.00575549	CGMC_MAPKCGMC_2_ERK.2 - CGMC includes CDA, MAPK, GSK3, and CLKC kinases, expressed
LOC_Os05g46020	LOC_Os05g46020.1	Chr5:26682471-26684208	4.58292	10.4079	1.18333	3.62051	5e-05	0.00575549	WRKY7, expressed
LOC_Os01g04280	LOC_Os01g04280.1	Chr1:1902735-1905247	4.73415	10.7851	1.18787	3.82418	5e-05	0.00575549	calmodulin binding protein, putative, expressed
LOC_Os03g08330	LOC_Os03g08330.1	Chr3:4248883-4249985	33.592	76.5412	1.18812	4.38562	5e-05	0.00575549	ZIM domain containing protein, putative, expressed
LOC_Os08g07660	LOC_Os08g07660.1	Chr8:4290417-4291283	1.93586	4.41434	1.18922	2.63481	0.0005	0.0357653	expressed protein
LOC_Os09g28210	LOC_Os09g28210.1	Chr9:17132210-17133476	1.19534	2.73834	1.19589	2.4771	0.00055	0.0383888	bHelix-loop-helix transcription factor, putative, expressed
LOC_Os11g10470	LOC_Os11g10470.1	Chr11:5710545-5711249	4.88331	11.2197	1.2001	3.51376	5e-05	0.00575549	expressed protein
LOC_Os01g74020	LOC_Os01g74020.1	Chr1:42874206-42875515	7.15024	16.5317	1.20917	3.99296	5e-05	0.00575549	MYB family transcription factor, putative, expressed
LOC_Os04g28780	LOC_Os04g28780.1	Chr4:17044276-17046921	0.465293	1.07918	1.21373	2.59688	0.00045	0.0330345	serine/threonine-protein kinase receptor precursor, putative, expressed
LOC_Os06g44010	LOC_Os06g44010.1	Chr6:26509918-26511699	1.45964	3.41775	1.22744	3.07231	5e-05	0.00575549	WRKY28, expressed
LOC_Os05g38860	LOC_Os05g38860.1	Chr5:22800200-22800976	2.06709	4.84478	1.22883	2.4052	0.00045	0.0330345	expressed protein
LOC_Os08g35600	LOC_Os08g35600.1	Chr8:22415786-22418614	0.785468	1.85855	1.24255	2.74132	5e-05	0.00575549	tyrosine protein kinase domain containing protein, putative, expressed
LOC_Os11g09010	LOC_Os11g09010.3	Chr11:4785127-4789394	7.07989	16.8567	1.25153	2.3967	0.0004	0.0304803	lipase, putative, expressed
LOC_Os11g04720	LOC_Os11g04720.1	Chr11:2013370-2017823	24.9341	59.5357	1.25563	4.60847	5e-05	0.00575549	OsRR10 type-A response regulator, expressed
LOC_Os04g02880	LOC_Os04g02880.1	Chr4:1125770-1126731	9.66956	23.1377	1.25872	3.99967	5e-05	0.00575549	expressed protein
LOC_Os04g48850	LOC_Os04g48850.1	Chr4:29131809-29134682	0.729356	1.75677	1.26823	2.94164	0.0003	0.0242639	aminotransferase, classes I and II, domain containing protein, expressed
LOC_Os03g09170	LOC_Os03g09170.1	Chr3:4780240-4781570	2.33074	5.65511	1.27877	3.3765	5e-05	0.00575549	ethylene-responsive transcription factor, putative, expressed
LOC_Os06g36880	LOC_Os06g36880.1	Chr6:21730401-21733637	1.03811	2.53748	1.28943	3.22354	5e-05	0.00575549	cysteine synthase, putative, expressed
LOC_Os01g61080	LOC_Os01g61080.1	Chr1:35347977-35350645	1.6946	4.15376	1.29347	3.81997	5e-05	0.00575549	WRKY24, expressed
LOC_Os03g18060	LOC_Os03g18060.1	Chr3:10062716-10071657	0.174055	0.427971	1.29797	2.6319	0.00015	0.014467	transposon protein, putative, unclassified, expressed
LOC_Os06g06360	LOC_Os06g06360.1	Chr6:2958990-2963006	0.529977	1.30476	1.29978	2.49769	0.00025	0.0210509	WRKY113, expressed
LOC_Os01g55240	LOC_Os01g55240.1	Chr1:31795104-31797643	3.02558	7.46036	1.30203	3.66837	5e-05	0.00575549	gibberellin 2-beta-dioxygenase, putative, expressed
LOC_Os11g04830	LOC_Os11g04830.1	Chr11:2056278-2059255	0.392751	0.97786	1.31601	2.69129	0.0003	0.0242639	embryogenesis transmembrane protein, putative, expressed
LOC_Os10g07556	LOC_Os10g07556.1	Chr10:4075643-4081621	0.735699	1.84406	1.3257	2.98081	5e-05	0.00575549	wall-associated receptor kinase-like 22 precursor, putative, expressed
LOC_Os10g42130	LOC_Os10g42130.1	Chr10:22669291-22671877	2.63194	6.60767	1.32802	3.68485	5e-05	0.00575549	no apical meristem protein, putative, expressed
LOC_Os08g38800	LOC_Os08g38800.1	Chr8:24524560-24529130	1.5579	3.94596	1.34077	4.03865	5e-05	0.00575549	retrotransposon protein, putative, unclassified, expressed
LOC_Os11g46900	LOC_Os11g46900.1	Chr11:28174980-28179995	4.84665	12.3002	1.34362	4.31468	5e-05	0.00575549	wall-associated receptor kinase 3 precursor, putative, expressed
LOC_Os10g37760	LOC_Os10g37760.2	Chr10:20207339-20209572	3.89866	10.1249	1.37686	3.58832	5e-05	0.00575549	OsRhmbd17 - Putative Rhomboid homologue, expressed
LOC_Os10g25290	LOC_Os10g25290.1	Chr10:13069728-13070894	9.55062	24.9668	1.38635	4.48551	5e-05	0.00575549	ZIM domain containing protein, putative, expressed
LOC_Os02g11070	LOC_Os02g11070.1	Chr2:5930192-5933079	3.41808	8.97343	1.39247	4.1615	5e-05	0.00575549	3-ketoacyl-CoA synthase, putative, expressed
LOC_Os02g08440	LOC_Os02g08440.1	Chr2:4542761-4544983	13.2531	34.9394	1.39852	3.0765	5e-05	0.00575549	WRKY71, expressed
LOC_Os02g43790	LOC_Os02g43790.1	Chr2:26422181-26423485	7.57442	20.3139	1.42326	5.11181	5e-05	0.00575549	ethylene-responsive transcription factor, putative, expressed
LOC_Os01g47370	LOC_Os01g47370.1	Chr1:27063891-27064167	12.6138	33.9499	1.42841	2.8508	5e-05	0.00575549	MYB family transcription factor, putative, expressed
LOC_Os11g05614	LOC_Os11g05614.1	Chr11:2550550-2553128	0.436391	1.17849	1.43325	2.87505	0.0001	0.0105255	no apical meristem protein, putative, expressed
LOC_Os03g52820	LOC_Os03g52820.1	Chr3:30288768-30291910	0.570543	1.54974	1.44162	3.6485	5e-05	0.00575549	retrotransposon protein, putative, unclassified, expressed
LOC_Os05g49240	LOC_Os05g49240.1	Chr5:28251312-28256758	11.4641	31.2905	1.4486	3.62855	5e-05	0.00575549	homeodomain-related, putative, expressed
LOC_Os08g28710	LOC_Os08g28710.1	Chr8:17558061-17560192	0.399498	1.09359	1.45281	2.72938	0.0002	0.0178688	receptor protein kinase CRINKLY4 precursor, putative, expressed
LOC_Os09g21120	LOC_Os09g21120.1	Chr9:12746533-12749125	0.968419	2.65949	1.45744	4.09385	5e-05	0.00575549	armadillo/beta-catenin repeat family protein, putative, expressed
LOC_Os01g64360	LOC_Os01g64360.1	Chr1:37358203-37359596	2.01361	5.53614	1.4591	3.68827	5e-05	0.00575549	MYB family transcription factor, putative, expressed
LOC_Os08g37660	LOC_Os08g37660.1	Chr8:23853215-23854479	1.85087	5.10477	1.46365	3.15018	5e-05	0.00575549	plastocyanin-like domain containing protein, putative, expressed
LOC_Os09g17152	LOC_Os09g17152.1	Chr9:10522921-10524537	0.541043	1.50099	1.4721	2.74915	0.0002	0.0178688	OsFBX319 - F-box domain containing protein, expressed
LOC_Os03g08310	LOC_Os03g08310.1	Chr3:4232000-4233042	5.68748	15.8424	1.47793	4.33926	5e-05	0.00575549	ZIM domain containing protein, putative, expressed
LOC_Os04g27060	LOC_Os04g27060.1	Chr4:16001489-16005331	1.16976	3.30669	1.49917	3.28649	5e-05	0.00575549	oxidoreductase, aldo/keto reductase family protein, putative, expressed
LOC_Os01g06876	LOC_Os01g06876.1	Chr1:3256821-3257901	0.873548	2.51249	1.52416	2.99095	0.00035	0.0273483	Cf-2, putative, expressed
LOC_Os12g24800	LOC_Os12g24800.1	Chr12:14232902-14234903	2.61544	7.52559	1.52475	4.47701	5e-05	0.00575549	9-cis-epoxycarotenoid dioxygenase 1, chloroplast precursor, putative, expressed
LOC_Os05g30700	LOC_Os05g30700.1	Chr5:17779879-17781811	2.25459	6.54313	1.53712	4.48157	5e-05	0.00575549	expressed protein
LOC_Os02g34990	LOC_Os02g34990.1	Chr2:20985922-20994251	2.86815	8.40223	1.55065	4.74075	5e-05	0.00575549	ACT domain containing protein, putative, expressed
LOC_Os01g60600	LOC_Os01g60600.1	Chr1:35032510-35035321	2.83688	8.31561	1.55152	4.4854	5e-05	0.00575549	WRKY108, expressed
LOC_Os11g05380	LOC_Os11g05380.1	Chr11:2390445-2392366	2.43049	7.23337	1.57342	4.9911	5e-05	0.00575549	cytochrome P450, putative, expressed
LOC_Os02g56380	LOC_Os02g56380.1	Chr2:34516621-34519474	0.550083	1.66252	1.59565	3.62124	5e-05	0.00575549	OsWAK21 - OsWAK receptor-like cytoplasmic kinase OsWAK-RLCK, expressed
LOC_Os01g67810	LOC_Os01g67810.1	Chr1:39408245-39410374	2.98954	9.06865	1.60097	4.87764	5e-05	0.00575549	transposon protein, putative, unclassified, expressed
LOC_Os01g41420	LOC_Os01g41420.1	Chr1:23447259-23450935	4.45048	13.8321	1.63599	5.62168	5e-05	0.00575549	transmembrane amino acid transporter protein, putative, expressed
LOC_Os04g48290	LOC_Os04g48290.1	Chr4:28772447-28776387	1.60862	5.02232	1.64253	4.72009	5e-05	0.00575549	MATE efflux family protein, putative, expressed
LOC_Os10g34730	LOC_Os10g34730.1	Chr10:18545042-18546241	1.45021	4.65506	1.68254	3.72991	5e-05	0.00575549	GEM, putative, expressed
LOC_Os12g41060	LOC_Os12g41060.1	Chr12:25414540-25418738	0.296231	0.983893	1.73178	3.0538	0.0001	0.0105255	AP2 domain containing protein, expressed
LOC_Os03g08520	LOC_Os03g08520.1	Chr3:4379665-4380736	0.867836	2.90905	1.74506	3.08079	0.0001	0.0105255	DUF581 domain containing protein, expressed
LOC_Os06g04920	LOC_Os06g04920.2	Chr6:2162621-2169683	5.03545	16.9827	1.75387	5.24235	5e-05	0.00575549	zinc finger family protein, putative, expressed
LOC_Os11g26790	LOC_Os11g26790.1	Chr11:15342563-15343857	0.320323	1.12364	1.81059	2.7772	0.00025	0.0210509	dehydrin, putative, expressed
LOC_Os03g53020	LOC_Os03g53020.1	Chr3:30406829-30409447	5.08799	18.07	1.82843	5.75712	5e-05	0.00575549	helix-loop-helix DNA-binding domain containing protein, expressed
LOC_Os10g25230	LOC_Os10g25230.1	Chr10:13030985-13032006	3.20325	11.6124	1.85806	4.73608	5e-05	0.00575549	ZIM domain containing protein, putative, expressed
LOC_Os04g23550	LOC_Os04g23550.1	Chr4:13466419-13468869	4.1647	15.0991	1.85818	5.01251	5e-05	0.00575549	basic helix-loop-helix family protein, putative, expressed
LOC_Os04g29960	LOC_Os04g29960.1	Chr4:17874312-17877280	0.197387	0.761385	1.9476	3.46472	5e-05	0.00575549	OsWAK43 - OsWAK receptor-like protein kinase, expressed
LOC_Os11g17330	LOC_Os11g17330.1	Chr11:9663115-9667466	0.223936	0.899737	2.00642	4.04703	5e-05	0.00575549	stripe rust resistance protein Yr10, putative, expressed
LOC_Os06g03670	LOC_Os06g03670.1	Chr6:1434730-1435857	1.95614	8.0336	2.03803	4.87456	5e-05	0.00575549	dehydration-responsive element-binding protein, putative, expressed
LOC_Os02g50374	LOC_Os02g50374.1	Chr2:30765273-30766143	0.567932	2.33949	2.0424	2.89284	0.0005	0.0357653	expressed protein
LOC_Os10g41330	LOC_Os10g41330.2	Chr10:22213114-22214678	4.09321	17.0372	2.05738	6.5067	5e-05	0.00575549	AP2 domain containing protein, expressed
LOC_Os08g36920	LOC_Os08g36920.1	Chr8:23353881-23355003	1.1571	4.9872	2.10771	4.50911	5e-05	0.00575549	AP2 domain containing protein, expressed
LOC_Os12g05440	LOC_Os12g05440.1	Chr12:2468053-2469583	0.986907	4.37858	2.14948	5.74982	5e-05	0.00575549	cytochrome P450, putative, expressed
LOC_Os04g09540	LOC_Os04g09540.1	Chr4:5121026-5124372	1.15215	5.34753	2.21454	4.9952	5e-05	0.00575549	acyl-protein thioesterase, putative, expressed
LOC_Os06g21570	LOC_Os06g21570.1	Chr6:12437996-12442742	0.274802	1.27736	2.2167	4.24193	5e-05	0.00575549	Os6bglu24 - beta-glucosidase homologue, similar to G. max isohydroxyurate hydrolase, expressed
LOC_Os03g32230	LOC_Os03g32230.1	Chr3:18435988-18437090	0.687761	3.22882	2.23103	4.09572	5e-05	0.00575549	ZOS3-12 - C2H2 zinc finger protein, expressed
LOC_Os08g04800	LOC_Os08g04800.1	Chr8:2406032-2407778	0.310091	1.48205	2.25683	4.11689	5e-05	0.00575549	triacylglycerol lipase like protein, putative, expressed
LOC_Os07g05940	LOC_Os07g05940.1	Chr7:2870685-2872832	0.488927	2.68139	2.45529	5.94141	5e-05	0.00575549	9-cis-epoxycarotenoid dioxygenase 1, chloroplast precursor, putative, expressed
LOC_Os02g45420	LOC_Os02g45420.1	Chr2:27621210-27622930	0.468129	2.95733	2.65932	4.77182	5e-05	0.00575549	AP2 domain containing protein, expressed
LOC_Os07g03040	LOC_Os07g03040.2	Chr7:1149396-1155205	0.527	3.68406	2.80542	5.30374	0.0001	0.0105255	expressed protein
LOC_Os02g45450	LOC_Os02g45450.1	Chr2:27652934-27654206	0.730221	5.42989	2.89452	5.78435	5e-05	0.00575549	dehydration-responsive element-binding protein, putative, expressed
LOC_Os01g37000	LOC_Os01g37000.1	Chr1:20640980-20643886	0.289306	2.23325	2.94848	4.73422	5e-05	0.00575549	carboxyl-terminal peptidase, putative, expressed
LOC_Os02g43370	LOC_Os02g43370.1	Chr2:26170386-26174970	1.2424	31.9032	4.6825	9.49011	5e-05	0.00575549	transposon protein, putative, unclassified, expressed
LOC_Os07g06834	LOC_Os07g06834.1	Chr7:3339383-3340631	0.375015	142.871	8.57355	14.4952	5e-05	0.00575549	expressed protein
LOC_Os11g29910	LOC_Os11g29910.1	Chr11:17383892-17384607	0	0.566522	inf	#NAME?	5e-05	0.00575549	plastocyanin-like domain containing protein, putative, expressed
LOC_Os11g17870	LOC_Os11g17870.1	Chr11:10006330-10006801	0	29.7598	inf	#NAME?	5e-05	0.00575549	expressed protein
LOC_Os12g05220	LOC_Os12g05220.1	Chr12:2313579-2317460	0	1.1702	inf	#NAME?	5e-05	0.00575549	expressed protein
LOC_Os02g35365	LOC_Os02g35365.1	Chr2:21268387-21269332	0	0.655828	inf	#NAME?	5e-05	0.00575549	RING-H2 finger protein ATL3F, putative
LOC_Os03g18779	LOC_Os03g18779.1	Chr3:10518909-10520197	0	52.7315	inf	#NAME?	5e-05	0.00575549	expressed protein
LOC_Os04g33430	LOC_Os04g33430.1	Chr4:20226883-20227249	0	0.809783	inf	#NAME?	0.0002	0.0178688	expressed protein
LOC_Os06g35524	LOC_Os06g35524.1	Chr6:20712604-20714600	0	4.34476	inf	#NAME?	5e-05	0.00575549	expressed protein
LOC_Os07g09880	LOC_Os07g09880.1	Chr7:5252482-5254134	0	0.558148	inf	#NAME?	5e-05	0.00575549	expressed protein
LOC_Os08g07900	LOC_Os08g07900.1	Chr8:4454558-4460223	0	0.816079	inf	#NAME?	5e-05	0.00575549	retrotransposon protein, putative, LINE subclass, expressed
LOC_Os08g07910	LOC_Os08g07910.1	Chr8:4460618-4461121	0	0.600507	inf	#NAME?	5e-05	0.00575549	expressed protein
LOC_Os09g17920	LOC_Os09g17920.1	Chr9:10970669-10974913	0	0.708439	inf	#NAME?	5e-05	0.00575549	transposon protein, putative, CACTA, En/Spm sub-class, expressed
LOC_Os01g14060	LOC_Os01g14060.1	Chr1:7870789-7872213	0.854405	0	#NAME?	#NAME?	5e-05	0.00575549	expressed protein
LOC_Os01g14550	LOC_Os01g14550.1	Chr1:8159848-8161554	0.604839	0	#NAME?	#NAME?	5e-05	0.00575549	pathogen-related protein, putative, expressed
LOC_Os01g62740	LOC_Os01g62740.1	Chr1:36323779-36325016	1.7883	0	#NAME?	#NAME?	5e-05	0.00575549	expressed protein
LOC_Os01g74440	LOC_Os01g74440.1	Chr1:43112780-43113407	0.632316	0	#NAME?	#NAME?	5e-05	0.00575549	OsMADS79 - MADS-box family gene with M-alpha type-box, expressed
LOC_Os10g09000	LOC_Os10g09000.1	Chr10:4868026-4868366	2.54517	0	#NAME?	#NAME?	5e-05	0.00575549	expressed protein
LOC_Os10g09300	LOC_Os10g09300.1	Chr10:5028005-5029757	8.40499	0	#NAME?	#NAME?	5e-05	0.00575549	retrotransposon protein, putative, Ty3-gypsy subclass, expressed
LOC_Os11g45290	LOC_Os11g45290.1	Chr11:27408006-27409993	0.918848	0	#NAME?	#NAME?	5e-05	0.00575549	retrotransposon protein, putative, unclassified, expressed
LOC_Os12g19480	LOC_Os12g19480.1	Chr12:11326821-11332903	0.719811	0	#NAME?	#NAME?	5e-05	0.00575549	retrotransposon, putative, centromere-specific, expressed
LOC_Os02g06940	LOC_Os02g06940.1	Chr2:3517162-3519874	1.05441	0	#NAME?	#NAME?	5e-05	0.00575549	expressed protein
LOC_Os02g12470	LOC_Os02g12470.1	Chr2:6502149-6504010	1.67928	0	#NAME?	#NAME?	0.00065	0.0435552	hypothetical protein
LOC_Os03g40290	LOC_Os03g40290.1	Chr3:22399871-22400594	23.0597	0	#NAME?	#NAME?	5e-05	0.00575549	expressed protein
LOC_Os05g36210	LOC_Os05g36210.1	Chr5:21473959-21474333	1.55182	0	#NAME?	#NAME?	5e-05	0.00575549	expressed protein
LOC_Os06g13350	LOC_Os06g13350.1	Chr6:7341808-7344913	0.50479	0	#NAME?	#NAME?	5e-05	0.00575549	SAM dependent carboxyl methyltransferase, putative, expressed
LOC_Os06g45780	LOC_Os06g45780.1	Chr6:27704856-27705927	0.426486	0	#NAME?	#NAME?	0.00055	0.0383888	expressed protein
LOC_Os08g04600	LOC_Os08g04600.1	Chr8:2294425-2294824	0.587751	0	#NAME?	#NAME?	0.0003	0.0242639	expressed protein
LOC_Os08g37070	LOC_Os08g37070.1	Chr8:23425535-23425856	0.740597	0	#NAME?	#NAME?	0.0008	0.0497722	expressed protein
LOC_Os08g10304	LOC_Os08g10304.1	Chr8:6006492-6007074	0.403104	0	#NAME?	#NAME?	0.00045	0.0330345	expressed protein

## Sheet: S7
Table S7. Differentially expressed transcripts for comparison between OsAnt1::HvAlaAT lines (GOI) and Null controls in roots. Green color shows transcripts up-regulated in GOI as compared to null (200). Orange color shows transcripts down-regulated in GOI as compared to null (495). Blue refers to transcripts specifically expressed in one of the two genotypes (7). Gene expression levels presented …
Gene	Transcript ID	Locus	FPKM_GOI	FPKM_Null	log2(fold_change)	test_stat	p_value	q_value	Description
GOI (HvAlaAT)	GOI	GOI:975-2473	98.2306	0.200789	-8.93435	-13.0221	5e-05	0.00259516	Transgene, barley alanine aminotransferase
LOC_Os01g23430	LOC_Os01g23430.1	Chr1:13164377-13169205	0.982292	0.0860338	-3.51318	-4.32647	5e-05	0.00259516	transposon protein, putative, unclassified, expressed
LOC_Os11g08200	LOC_Os11g08200.1	Chr11:4295157-4297681	2.57689	0.252479	-3.3514	-4.69019	5e-05	0.00259516	eukaryotic aspartyl protease domain containing protein, expressed
LOC_Os03g63870	LOC_Os03g63870.2	Chr3:36082358-36096572	3.54497	0.428336	-3.04896	-3.16823	0.00045	0.016191	expressed protein
LOC_Os07g31770	LOC_Os07g31770.1	Chr7:18873789-18875926	1.32303	0.263743	-2.32665	-3.48571	5e-05	0.00259516	chalcone synthase, putative, expressed
LOC_Os11g44750	LOC_Os11g44750.1	Chr11:27077996-27088766	6.34175	1.28155	-2.30699	-7.02978	5e-05	0.00259516	retrotransposon protein, putative, unclassified, expressed
LOC_Os08g05580	LOC_Os08g05580.1	Chr8:2983740-2986762	1.09195	0.229684	-2.24919	-2.74417	0.0013	0.0369925	aquaporin protein, putative, expressed
LOC_Os03g63870	LOC_Os03g63870.1	Chr3:36082358-36096572	8.09349	1.70883	-2.24375	-4.41188	5e-05	0.00259516	expressed protein
LOC_Os09g34950	LOC_Os09g34950.1	Chr9:20363948-20365094	2.08914	0.481037	-2.11869	-4.68451	5e-05	0.00259516	TCP family transcription factor, putative, expressed
LOC_Os04g31790	LOC_Os04g31790.1	Chr4:19020395-19037720	5.90154	1.37147	-2.10537	-4.98854	5e-05	0.00259516	expressed protein
LOC_Os08g08690	LOC_Os08g08690.1	Chr8:5032651-5033074	17.2218	4.03079	-2.0951	-4.65858	5e-05	0.00259516	expressed protein
LOC_Os06g43420	LOC_Os06g43420.1	Chr6:26097153-26098851	2.53432	0.603806	-2.06944	-4.65613	5e-05	0.00259516	cytochrome P450, putative, expressed
LOC_Os07g45300	LOC_Os07g45300.1	Chr7:27030233-27035093	5.04058	1.21421	-2.05358	-4.16558	5e-05	0.00259516	tim44-like domain containing protein, expressed
LOC_Os02g51450	LOC_Os02g51450.1	Chr2:31520982-31523070	0.593186	0.157252	-1.91541	-2.66925	0.0008	0.0255024	mTERF family protein, expressed
LOC_Os01g23440	LOC_Os01g23440.1	Chr1:13170716-13174129	6.09693	1.67647	-1.86266	-5.57457	5e-05	0.00259516	expressed protein
LOC_Os05g18780	LOC_Os05g18780.1	Chr5:10902342-10905382	2.16968	0.600174	-1.85403	-3.02234	0.00015	0.00658227	rpp14 family protein, expressed
LOC_Os04g57380	LOC_Os04g57380.1	Chr4:34150893-34152494	3.04104	0.856955	-1.82727	-3.33989	5e-05	0.00259516	acyl-protein thioesterase, putative, expressed
LOC_Os01g05890	LOC_Os01g05890.1	Chr1:2817649-2818897	0.909932	0.267078	-1.7685	-3.27005	0.00155	0.0419832	OsFBX2 - F-box domain containing protein, expressed
LOC_Os03g51495	LOC_Os03g51495.1	Chr3:29458950-29460502	1.17106	0.344465	-1.76538	-2.81721	0.00015	0.00658227	expressed protein
LOC_Os11g07840	LOC_Os11g07840.1	Chr11:3996632-3999897	1.29089	0.387522	-1.73601	-2.8594	0.00015	0.00658227	expressed protein
LOC_Os07g23494	LOC_Os07g23494.1	Chr7:13276213-13283664	0.791723	0.240881	-1.71667	-3.00906	5e-05	0.00259516	expressed protein
LOC_Os06g31800	LOC_Os06g31800.1	Chr6:18466973-18468117	10.1952	3.20182	-1.67092	-3.11721	5e-05	0.00259516	THION2 - Plant thionin family protein precursor, expressed
LOC_Os02g52730	LOC_Os02g52730.1	Chr2:32254048-32257357	6.27102	2.03178	-1.62596	-5.4148	5e-05	0.00259516	ferredoxin--nitrite reductase, putative, expressed
LOC_Os10g31460	LOC_Os10g31460.4	Chr10:16491200-16492007	1.81355	0.596205	-1.60494	-2.52422	0.00045	0.016191	retrotransposon protein, putative, unclassified, expressed
LOC_Os10g20610	LOC_Os10g20610.1	Chr10:10390878-10396620	0.634395	0.208721	-1.6038	-2.68109	0.0003	0.0116387	laccase-15 precursor, putative, expressed
LOC_Os12g11720	LOC_Os12g11720.1	Chr12:6356946-6360006	0.498666	0.171313	-1.54144	-2.31897	0.0011	0.0325854	verticillium wilt disease resistance protein precursor, putative, expressed
LOC_Os02g09080	LOC_Os02g09080.1	Chr2:4650574-4653983	0.720251	0.248501	-1.53525	-3.14504	0.0013	0.0369925	expressed protein
LOC_Os02g33420	LOC_Os02g33420.1	Chr2:19860073-19864625	0.417344	0.146484	-1.5105	-2.36146	0.00065	0.0217806	ATPase, AAA family protein, expressed
LOC_Os07g36560	LOC_Os07g36560.1	Chr7:21854726-21856897	1.75824	0.620029	-1.50373	-3.64752	0.0001	0.00475937	transferase family protein, putative, expressed
LOC_Os02g36600	LOC_Os02g36600.1	Chr2:22102487-22105124	1.87469	0.670814	-1.48266	-3.68957	0.0001	0.00475937	aldose 1-epimerase, putative, expressed
LOC_Os02g48850	LOC_Os02g48850.1	Chr2:29886239-29887103	1.62144	0.602282	-1.42876	-2.51841	0.00055	0.0190348	plant-specific domain TIGR01615 family protein, expressed
LOC_Os04g42940	LOC_Os04g42940.1	Chr4:25400255-25401527	2.52681	0.950676	-1.41029	-2.90238	5e-05	0.00259516	expressed protein
LOC_Os08g22604	LOC_Os08g22604.1	Chr8:13603167-13604269	3.53828	1.3594	-1.38008	-2.76127	0.0001	0.00475937	expressed protein
LOC_Os04g54400	LOC_Os04g54400.1	Chr4:32365683-32369961	0.651979	0.254588	-1.35666	-3.08068	0.0005	0.0176439	BTBN12 - Bric-a-Brac, Tramtrack, Broad Complex BTB domain with non-phototropic hypocotyl 3 NPH3 and coiled-coil domains, expressed
LOC_Os03g10010	LOC_Os03g10010.1	Chr3:5014346-5014667	8.21635	3.21613	-1.35317	-2.51269	0.00185	0.0478345	expressed protein
LOC_Os04g45520	LOC_Os04g45520.1	Chr4:26931452-26932639	28.364	11.3416	-1.32244	-4.00046	5e-05	0.00259516	integral membrane protein, putative, expressed
LOC_Os06g45040	LOC_Os06g45040.1	Chr6:27253382-27255039	2.41218	0.968521	-1.31649	-3.69801	0.0006	0.0204185	B-box zinc finger family protein, putative, expressed
LOC_Os07g43120	LOC_Os07g43120.1	Chr7:25839983-25843873	14.5875	6.35997	-1.19764	-2.90937	5e-05	0.00259516	transposon protein, putative, unclassified, expressed
LOC_Os07g09470	LOC_Os07g09470.1	Chr7:4998818-5000709	1.09479	0.482217	-1.1829	-2.93972	0.0004	0.014733	ATPase, putative, expressed
LOC_Os02g37480	LOC_Os02g37480.1	Chr2:22622378-22623188	47.9486	21.3261	-1.16887	-4.36301	5e-05	0.00259516	glycine-rich cell wall structural protein precursor, putative, expressed
LOC_Os02g42585	LOC_Os02g42585.1	Chr2:25595411-25597607	17.2295	7.72368	-1.15752	-4.12375	5e-05	0.00259516	AP2 domain containing protein, expressed
LOC_Os07g43130	LOC_Os07g43130.1	Chr7:25844978-25845680	29.9921	13.6051	-1.14043	-4.81105	5e-05	0.00259516	expressed protein
LOC_Os06g13720	LOC_Os06g13720.1	Chr6:7602363-7605812	1.08897	0.499617	-1.12407	-2.40866	0.00165	0.0439392	dehydrogenase E1 component domain containing protein, expressed
LOC_Os01g56020	LOC_Os01g56020.1	Chr1:32252116-32255022	1.81679	0.842638	-1.1084	-2.55802	0.0001	0.00475937	expressed protein
LOC_Os05g28740	LOC_Os05g28740.1	Chr5:16859682-16860977	33.8269	15.7269	-1.10494	-3.90517	5e-05	0.00259516	universal stress protein domain containing protein, putative, expressed
LOC_Os06g48180	LOC_Os06g48180.1	Chr6:29144887-29146562	118.68	55.2577	-1.10283	-3.95354	5e-05	0.00259516	glycosyl hydrolases family 16, putative, expressed
LOC_Os01g64960	LOC_Os01g64960.1	Chr1:37696777-37699752	3.06869	1.43293	-1.09866	-2.99473	0.0001	0.00475937	chlorophyll A-B binding protein, putative, expressed
LOC_Os03g46450	LOC_Os03g46450.1	Chr3:26272076-26276045	1.45829	0.683178	-1.09395	-2.08505	0.0003	0.0116387	retrotransposon protein, putative, Ty1-copia subclass, expressed
LOC_Os02g10860	LOC_Os02g10860.1	Chr2:5760033-5763645	2.33928	1.09832	-1.09076	-2.40553	0.00065	0.0217806	bZIP transcription factor domain containing protein, expressed
LOC_Os06g39370	LOC_Os06g39370.1	Chr6:23367124-23368831	29.6479	14.0093	-1.08154	-3.43037	5e-05	0.00259516	OsFBK16 - F-box domain and kelch repeat containing protein, expressed
LOC_Os04g45810	LOC_Os04g45810.1	Chr4:27124165-27125512	6.18988	2.92531	-1.08132	-3.11215	5e-05	0.00259516	homeobox associated leucine zipper, putative, expressed
LOC_Os08g34010	LOC_Os08g34010.1	Chr8:21307491-21309049	4.26842	2.02044	-1.07903	-3.60555	0.0002	0.00833755	ZF-HD protein dimerisation region containing protein, expressed
LOC_Os01g32460	LOC_Os01g32460.1	Chr1:17798260-17799032	2.49966	1.20484	-1.05289	-2.30509	0.00185	0.0478345	expressed protein
LOC_Os04g44420	LOC_Os04g44420.1	Chr4:26296165-26296639	8.8278	4.25672	-1.05231	-2.72387	0.00045	0.016191	isochorismatase family protein, putative, expressed
LOC_Os01g12160	LOC_Os01g12160.1	Chr1:6624962-6630463	42.9222	20.9083	-1.03765	-4.10582	5e-05	0.00259516	OsGH3.3 - Probable indole-3-acetic acid-amido synthetase, expressed
LOC_Os02g33720	LOC_Os02g33720.1	Chr2:20118220-20118829	9.35414	4.57128	-1.03301	-3.22671	0.00015	0.00658227	RING-H2 finger protein, putative, expressed
LOC_Os07g31290	LOC_Os07g31290.1	Chr7:18528507-18531797	2.63577	1.28839	-1.03265	-2.45429	0.0006	0.0204185	tyrosine protein kinase domain containing protein, putative, expressed
LOC_Os09g20850	LOC_Os09g20850.1	Chr9:12555489-12556827	1.69227	0.83252	-1.02341	-2.51538	0.0017	0.0449833	expressed protein
LOC_Os01g73700	LOC_Os01g73700.1	Chr1:42699970-42701323	5.81615	2.86298	-1.02255	-3.44256	0.00015	0.00658227	RCLEA2 - Root cap and Late embryogenesis related family protein precursor, putative, expressed
LOC_Os04g13140	LOC_Os04g13140.1	Chr4:7250357-7251846	116.214	57.2163	-1.02229	-3.94311	5e-05	0.00259516	vignain precursor, putative, expressed
LOC_Os12g36350	LOC_Os12g36350.1	Chr12:22252380-22254735	1.57819	0.779045	-1.01849	-2.37726	0.00065	0.0217806	expressed protein
LOC_Os10g36580	LOC_Os10g36580.1	Chr10:19568639-19569328	8.47761	4.18818	-1.01734	-2.58318	0.00135	0.037991	UP-9A, putative, expressed
LOC_Os12g36840	LOC_Os12g36840.1	Chr12:22585180-22586562	6.45891	3.19301	-1.01637	-2.29066	0.0005	0.0176439	pathogenesis-related Bet v I family protein, putative, expressed
LOC_Os01g17050	LOC_Os01g17050.1	Chr1:9770014-9771037	41.2229	20.4861	-1.0088	-2.89642	5e-05	0.00259516	VQ domain containing protein, putative, expressed
LOC_Os03g43810	LOC_Os03g43810.1	Chr3:24545114-24547175	2.86791	1.42889	-1.0051	-3.09319	0.00015	0.00658227	helix-loop-helix DNA-binding domain containing protein, expressed
LOC_Os01g42790	LOC_Os01g42790.1	Chr1:24351301-24353345	2.26615	1.13459	-0.998071	-2.83105	0.0008	0.0255024	xylem cysteine proteinase 2 precursor, putative, expressed
LOC_Os06g48240	LOC_Os06g48240.1	Chr6:29180249-29181960	3.42474	1.71588	-0.997049	-3.20256	0.00015	0.00658227	AAA ATPase, putative, expressed
LOC_Os01g24570	LOC_Os01g24570.1	Chr1:13847991-13849036	8.05224	4.04336	-0.993836	-3.24919	5e-05	0.00259516	fruit bromelain precursor, putative, expressed
LOC_Os11g05400	LOC_Os11g05400.1	Chr11:2423602-2426866	25.2212	12.6901	-0.990936	-4.16937	5e-05	0.00259516	Ser/Thr protein phosphatase family protein, putative, expressed
LOC_Os09g15670	LOC_Os09g15670.1	Chr9:9567470-9568905	26.6455	13.5539	-0.97518	-3.48569	5e-05	0.00259516	protein phosphatase 2C, putative, expressed
LOC_Os08g04800	LOC_Os08g04800.1	Chr8:2406032-2407778	3.65147	1.85977	-0.973351	-3.21919	0.00025	0.0100299	triacylglycerol lipase like protein, putative, expressed
LOC_Os07g02540	LOC_Os07g02540.1	Chr7:909599-910885	15.7604	8.0471	-0.969759	-4.57546	5e-05	0.00259516	HLS, putative, expressed
LOC_Os03g52210	LOC_Os03g52210.1	Chr3:29971071-29974490	3.48859	1.78591	-0.965989	-2.19115	0.0013	0.0369925	retrotransposon protein, putative, Ty3-gypsy subclass, expressed
LOC_Os08g38460	LOC_Os08g38460.1	Chr8:24336012-24337028	107.651	55.2021	-0.963567	-3.49677	5e-05	0.00259516	zinc finger, C3HC4 type domain containing protein, expressed
LOC_Os11g14000	LOC_Os11g14000.1	Chr11:7771029-7772486	6.5299	3.35156	-0.962226	-3.41802	5e-05	0.00259516	ANTH domain containing protein, expressed
LOC_Os03g13050	LOC_Os03g13050.1	Chr3:7061768-7063319	22.4495	11.5295	-0.961355	-3.69925	5e-05	0.00259516	E2F-related protein, putative, expressed
LOC_Os03g19610	LOC_Os03g19610.1	Chr3:11033521-11035542	2.7526	1.42308	-0.951782	-2.40542	0.0009	0.027914	pectinesterase, putative, expressed
LOC_Os04g54210	LOC_Os04g54210.1	Chr4:32295070-32295355	39.072	20.3258	-0.942825	-2.86666	0.0004	0.014733	expressed protein
LOC_Os04g33530	LOC_Os04g33530.1	Chr4:20283433-20285410	5.17186	2.69957	-0.937955	-3.05421	5e-05	0.00259516	Ser/Thr protein phosphatase family protein, putative, expressed
LOC_Os08g36320	LOC_Os08g36320.2	Chr8:22878667-22882948	18.2483	9.59476	-0.927446	-2.60824	5e-05	0.00259516	decarboxylase, putative, expressed
LOC_Os07g34620	LOC_Os07g34620.1	Chr7:20752214-20754511	23.8728	12.5858	-0.92357	-3.84648	5e-05	0.00259516	expressed protein
LOC_Os08g02600	LOC_Os08g02600.1	Chr8:1075292-1076075	12.0984	6.39276	-0.92031	-2.91448	0.0002	0.00833755	methyltransferase domain containing protein, expressed
LOC_Os07g40220	LOC_Os07g40220.2	Chr7:24115633-24116649	13.7338	7.27204	-0.917295	-2.62258	0.0001	0.00475937	expressed protein
LOC_Os12g13910	LOC_Os12g13910.1	Chr12:7892374-7893944	16.6102	8.81042	-0.914791	-3.59376	5e-05	0.00259516	expressed protein
LOC_Os08g07500	LOC_Os08g07500.1	Chr8:4211442-4212914	2.58873	1.37634	-0.911412	-2.83673	0.0014	0.0388968	DUF617 domain containing protein, expressed
LOC_Os05g01570	LOC_Os05g01570.1	Chr5:338845-340879	6.30363	3.38835	-0.8956	-2.62926	5e-05	0.00259516	auxin-induced protein 5NG4, putative, expressed
LOC_Os01g67030	LOC_Os01g67030.1	Chr1:38924788-38926508	8.88003	4.77431	-0.895274	-2.961	5e-05	0.00259516	auxin-responsive protein, putative, expressed
LOC_Os10g30410	LOC_Os10g30410.1	Chr10:15806653-15811018	15.7436	8.4651	-0.895163	-3.19767	5e-05	0.00259516	cytochrome P450 71D7, putative, expressed
LOC_Os02g08230	LOC_Os02g08230.2	Chr2:4355044-4362388	5.57554	3.00099	-0.893673	-2.89367	5e-05	0.00259516	WAX2, putative, expressed
LOC_Os04g58760	LOC_Os04g58760.1	Chr4:34950465-34951726	125.387	67.5825	-0.891668	-3.47263	5e-05	0.00259516	membrane associated DUF588 domain containing protein, putative, expressed
LOC_Os05g35470	LOC_Os05g35470.1	Chr5:21078432-21079880	8.82466	4.76502	-0.889058	-3.58658	5e-05	0.00259516	dienelactone hydrolase family protein, expressed
LOC_Os03g26930	LOC_Os03g26930.1	Chr3:15400414-15403844	2.7053	1.46238	-0.887464	-2.05043	0.0014	0.0388968	OsSCP13 - Putative Serine Carboxypeptidase homologue, expressed
LOC_Os04g40990	LOC_Os04g40990.1	Chr4:24325763-24328254	35.9525	19.4531	-0.886092	-3.53744	5e-05	0.00259516	malate synthase, glyoxysomal, putative, expressed
LOC_Os03g10050	LOC_Os03g10050.1	Chr3:5063812-5065197	9.17347	4.96865	-0.884613	-2.62662	0.00015	0.00658227	serine acetyltransferase protein, putative, expressed
LOC_Os09g35020	LOC_Os09g35020.1	Chr9:20399333-20400263	77.907	42.2835	-0.881658	-1.9555	0.00035	0.0132424	AP2 domain containing protein, expressed
LOC_Os06g04080	LOC_Os06g04080.2	Chr6:1691884-1694140	6.177	3.36035	-0.878297	-2.6801	0.0005	0.0176439	glycosyl hydrolases family 17, putative, expressed
LOC_Os08g05290	LOC_Os08g05290.1	Chr8:2771087-2774524	3.82253	2.09646	-0.866573	-3.46396	5e-05	0.00259516	receptor-like protein kinase 5 precursor, putative, expressed
LOC_Os03g43880	LOC_Os03g43880.1	Chr3:24616321-24617923	12.2041	6.69982	-0.865171	-2.75921	5e-05	0.00259516	PLA IIIA/PLP7, putative, expressed
LOC_Os09g28210	LOC_Os09g28210.1	Chr9:17132210-17133476	11.4776	6.3025	-0.864824	-2.65615	0.0001	0.00475937	bHelix-loop-helix transcription factor, putative, expressed
LOC_Os07g40000	LOC_Os07g40000.1	Chr7:23996514-23997565	57.7601	31.7696	-0.862426	-3.08553	0.0001	0.00475937	DUF260 domain containing protein, putative, expressed
LOC_Os09g36490	LOC_Os09g36490.1	Chr9:21054583-21056437	20.0806	11.0542	-0.861214	-3.32536	5e-05	0.00259516	expressed protein
LOC_Os06g09340	LOC_Os06g09340.1	Chr6:4700488-4703227	3.20139	1.76837	-0.856276	-3.26434	0.00045	0.016191	pectinesterase, putative, expressed
LOC_Os04g59020	LOC_Os04g59020.1	Chr4:35111459-35112512	84.3868	46.6401	-0.855446	-3.25809	5e-05	0.00259516	integral membrane protein, putative, expressed
LOC_Os02g18954	LOC_Os02g18954.1	Chr2:11071695-11077522	4.91859	2.72312	-0.852983	-2.64035	0.0004	0.014733	GDSL-like lipase/acylhydrolase, putative, expressed
LOC_Os10g11860	LOC_Os10g11860.1	Chr10:6577602-6581970	4.86811	2.70159	-0.849554	-2.3924	0.0002	0.00833755	MATE efflux family protein, putative, expressed
LOC_Os01g49360	LOC_Os01g49360.1	Chr1:28376397-28379686	9.26215	5.14458	-0.848293	-3.34032	5e-05	0.00259516	FAD-binding and arabino-lactone oxidase domains containing protein, putative, expressed
LOC_Os01g54450	LOC_Os01g54450.1	Chr1:31324471-31325017	12.566	7.01374	-0.84127	-2.57293	0.00105	0.0314188	DUF584 domain containing protein, putative, expressed
LOC_Os02g03870	LOC_Os02g03870.1	Chr2:1643965-1648808	15.2633	8.52182	-0.84083	-3.52023	5e-05	0.00259516	periplasmic beta-glucosidase precursor, putative, expressed
LOC_Os01g13320	LOC_Os01g13320.1	Chr1:7429383-7431486	2.61864	1.46336	-0.839535	-2.91804	0.00075	0.024297	pectinesterase, putative, expressed
LOC_Os08g33300	LOC_Os08g33300.1	Chr8:20761533-20763853	7.54148	4.21475	-0.839401	-3.25531	0.00015	0.00658227	cytochrome P450 72A1, putative, expressed
LOC_Os04g42950	LOC_Os04g42950.1	Chr4:25404932-25407689	8.75445	4.89928	-0.837445	-2.60927	5e-05	0.00259516	MYB family transcription factor, putative, expressed
LOC_Os04g43710	LOC_Os04g43710.1	Chr4:25867806-25869189	10.8881	6.10373	-0.834987	-2.99691	0.0001	0.00475937	CAMK_CAMK_like.3 - CAMK includes calcium/calmodulin depedent protein kinases, expressed
LOC_Os09g35030	LOC_Os09g35030.1	Chr9:20403148-20404332	86.8329	48.6858	-0.834742	-2.16817	0.00035	0.0132424	dehydration-responsive element-binding protein, putative, expressed
LOC_Os03g25370	LOC_Os03g25370.1	Chr3:14504837-14505973	20.2448	11.37	-0.832322	-3.43145	0.00015	0.00658227	peroxidase precursor, putative, expressed
LOC_Os01g62480	LOC_Os01g62480.1	Chr1:36165919-36168939	11.1386	6.25729	-0.831955	-2.95142	5e-05	0.00259516	laccase precursor protein, putative, expressed
LOC_Os08g01160	LOC_Os08g01160.1	Chr8:108446-109247	32.1365	18.0643	-0.831074	-2.99345	5e-05	0.00259516	membrane associated DUF588 domain containing protein, putative, expressed
LOC_Os10g33990	LOC_Os10g33990.1	Chr10:18129551-18130135	29.6612	16.7251	-0.82656	-2.93475	0.0001	0.00475937	DUF584 domain containing protein, putative, expressed
LOC_Os01g12130	LOC_Os01g12130.1	Chr1:6612342-6613905	13.4872	7.61015	-0.825591	-2.07831	0.00075	0.024297	nodulin MtN3 family protein, putative, expressed
LOC_Os02g56260	LOC_Os02g56260.1	Chr2:34421779-34425403	2.59464	1.46516	-0.824478	-2.96066	0.0004	0.014733	expressed protein
LOC_Os10g35070	LOC_Os10g35070.2	Chr10:18707758-18711564	10.0026	5.66389	-0.820508	-2.63418	0.00025	0.0100299	alpha-galactosidase precursor, putative, expressed
LOC_Os10g06680	LOC_Os10g06680.1	Chr10:3462827-3464267	47.3963	26.8566	-0.8195	-3.59312	5e-05	0.00259516	expressed protein
LOC_Os02g36440	LOC_Os02g36440.1	Chr2:22007472-22012100	7.67132	4.34703	-0.819444	-2.97818	0.00015	0.00658227	transporter family protein, putative, expressed
LOC_Os07g44450	LOC_Os07g44450.1	Chr7:26554537-26555613	20.777	11.8727	-0.807349	-2.79477	0.00015	0.00658227	dirigent, putative, expressed
LOC_Os01g49210	LOC_Os01g49210.1	Chr1:28289375-28290276	25.8702	14.8118	-0.804538	-3.11095	5e-05	0.00259516	expressed protein
LOC_Os07g01400	LOC_Os07g01400.1	Chr7:252817-253867	7.09016	4.06377	-0.802998	-2.66415	0.0007	0.0231015	peroxidase precursor, putative, expressed
LOC_Os06g44450	LOC_Os06g44450.1	Chr6:26843086-26844776	13.8523	7.96949	-0.79757	-3.53628	0.00015	0.00658227	CCT/B-box zinc finger protein, putative, expressed
LOC_Os04g33740	LOC_Os04g33740.1	Chr4:20422170-20427062	80.1013	46.1803	-0.794549	-2.72708	5e-05	0.00259516	glycosyl hydrolases, putative, expressed
LOC_Os01g19170	LOC_Os01g19170.1	Chr1:10830044-10831911	41.4251	23.9286	-0.79177	-3.36859	5e-05	0.00259516	polygalacturonase, putative, expressed
LOC_Os01g47070	LOC_Os01g47070.1	Chr1:26885483-26886754	22.931	13.2785	-0.788209	-3.00766	5e-05	0.00259516	glycosyl hydrolase, putative, expressed
LOC_Os07g02440	LOC_Os07g02440.1	Chr7:838069-841354	17.2216	10.0149	-0.782072	-2.81868	0.0001	0.00475937	peroxidase precursor, putative, expressed
LOC_Os11g19480	LOC_Os11g19480.1	Chr11:11212707-11214432	6.28357	3.66272	-0.778671	-3.15659	0.0004	0.014733	receptor protein kinase-like protein At4g34220 precursor, putative, expressed
LOC_Os10g31780	LOC_Os10g31780.1	Chr10:16663931-16664717	127.42	74.3489	-0.777206	-3.37603	5e-05	0.00259516	oxidoreductase, short chain dehydrogenase/reductase family domain containing protein, expressed
LOC_Os11g40760	LOC_Os11g40760.1	Chr11:24382954-24384066	8.87359	5.17826	-0.777049	-2.38726	0.00085	0.0266608	expressed protein
LOC_Os07g44590	LOC_Os07g44590.1	Chr7:26615488-26616879	24.8951	14.5443	-0.775403	-3.20278	5e-05	0.00259516	peroxidase precursor, putative, expressed
LOC_Os08g43390	LOC_Os08g43390.1	Chr8:27420500-27422836	3.02045	1.76868	-0.77209	-2.51435	0.00105	0.0314188	cytochrome P450, putative, expressed
LOC_Os04g34630	LOC_Os04g34630.1	Chr4:20954475-20955830	186.932	109.773	-0.768	-3.03246	0.00015	0.00658227	peroxidase precursor, putative, expressed
LOC_Os06g17410	LOC_Os06g17410.1	Chr6:10101311-10102739	7.11641	4.18131	-0.767195	-2.89122	0.00125	0.0359602	dof zinc finger domain containing protein, putative, expressed
LOC_Os10g27330	LOC_Os10g27330.1	Chr10:14424221-14428197	3.7947	2.2307	-0.766488	-3.02439	0.0019	0.0486609	glycerol-3-phosphate acyltransferase, putative, expressed
LOC_Os04g36750	LOC_Os04g36750.1	Chr4:22200998-22201941	27.9013	16.4032	-0.766356	-3.15808	5e-05	0.00259516	hsp20/alpha crystallin family protein, putative, expressed
LOC_Os11g09040	LOC_Os11g09040.1	Chr11:4807399-4808617	10.4367	6.14707	-0.763702	-2.77587	0.0002	0.00833755	expressed protein
LOC_Os09g28340	LOC_Os09g28340.1	Chr9:17207421-17209027	4.11731	2.43315	-0.758876	-2.69797	0.00185	0.0478345	expressed protein
LOC_Os09g26920	LOC_Os09g26920.1	Chr9:16356706-16360010	2.81819	1.67427	-0.751237	-2.4461	0.00165	0.0439392	OsSub57 - Putative Subtilisin homologue, expressed
LOC_Os09g21710	LOC_Os09g21710.1	Chr9:13154942-13155832	99.3247	59.0461	-0.75031	-2.32616	0.00075	0.024297	AN1-like zinc finger domain containing protein, expressed
LOC_Os01g08170	LOC_Os01g08170.1	Chr1:3958209-3962125	6.81775	4.05329	-0.750203	-3.27093	0.0002	0.00833755	expressed protein
LOC_Os01g20160	LOC_Os01g20160.1	Chr1:11458954-11463442	39.191	23.3848	-0.744951	-2.53458	0.0001	0.00475937	OsHKT1;5 - Na+ transporter, expressed
LOC_Os08g31580	LOC_Os08g31580.1	Chr8:19547320-19549026	277.971	166.267	-0.741427	-2.23531	0.0013	0.0369925	ethylene-responsive transcription factor, putative, expressed
LOC_Os04g33520	LOC_Os04g33520.1	Chr4:20280359-20281977	17.4644	10.5397	-0.728581	-2.95274	0.00015	0.00658227	RCLEA6 - Root cap and Late embryogenesis related family protein precursor, expressed
LOC_Os04g57410	LOC_Os04g57410.1	Chr4:34161728-34164361	58.0762	35.0636	-0.727972	-2.41793	5e-05	0.00259516	methylthioribose kinase, putative, expressed
LOC_Os06g47910	LOC_Os06g47910.1	Chr6:28981123-28983436	5.52173	3.33547	-0.727228	-2.10437	0.0016	0.0429569	GDSL-like lipase/acylhydrolase, putative, expressed
LOC_Os03g18640	LOC_Os03g18640.1	Chr3:10443251-10446023	24.6066	14.8709	-0.726552	-2.82039	0.0001	0.00475937	laccase precursor protein, putative, expressed
LOC_Os03g18740	LOC_Os03g18740.1	Chr3:10502014-10503455	96.0848	58.2084	-0.72308	-2.05457	0.00175	0.0459484	oxidoreductase, short chain dehydrogenase/reductase family, putative, expressed
LOC_Os02g13600	LOC_Os02g13600.1	Chr2:7300531-7301673	10.4246	6.33025	-0.719657	-3.32635	0.00095	0.0291298	expressed protein
LOC_Os10g41420	LOC_Os10g41420.1	Chr10:22261873-22262512	60.5989	36.8544	-0.717454	-2.7842	0.00085	0.0266608	expressed protein
LOC_Os09g23820	LOC_Os09g23820.1	Chr9:14194356-14196590	49.6359	30.1979	-0.716936	-2.84805	0.0002	0.00833755	cytochrome P450 72A1, putative, expressed
LOC_Os11g41870	LOC_Os11g41870.1	Chr11:25175013-25176821	23.8968	14.5442	-0.716378	-3.462	0.0002	0.00833755	transporter family protein, putative, expressed
LOC_Os12g41450	LOC_Os12g41450.1	Chr12:25677870-25679782	5.15806	3.16011	-0.706853	-2.44971	0.00165	0.0439392	F-box domain containing protein, expressed
LOC_Os07g01340	LOC_Os07g01340.1	Chr7:213777-219544	8.37805	5.15838	-0.699695	-2.35992	0.0008	0.0255024	gibberellin 2-beta-dioxygenase 7, putative, expressed
LOC_Os10g39170	LOC_Os10g39170.1	Chr10:20900131-20902342	64.0798	39.6216	-0.693583	-2.99795	0.00015	0.00658227	peroxidase precursor, putative, expressed
LOC_Os04g57340	LOC_Os04g57340.1	Chr4:34133865-34134438	193.879	119.918	-0.693104	-2.18215	0.00155	0.0419832	AP2 domain containing protein, expressed
LOC_Os05g42190	LOC_Os05g42190.1	Chr5:24669651-24673135	133.505	82.6581	-0.691665	-2.72776	0.0005	0.0176439	NADPH-dependent FMN reductase domain containing protein, expressed
LOC_Os11g34390	LOC_Os11g34390.1	Chr11:20152495-20154022	16.7266	10.3619	-0.690851	-3.0362	0.00025	0.0100299	glycosyltransferase, putative, expressed
LOC_Os06g46799	LOC_Os06g46799.1	Chr6:28414029-28425514	91.9868	57.0049	-0.690342	-2.97885	0.0004	0.014733	peroxidase precursor, putative, expressed
LOC_Os08g26840	LOC_Os08g26840.1	Chr8:16319936-16322157	7.79398	4.8608	-0.681166	-2.5904	0.0009	0.027914	plant protein of unknown function domain containing protein, expressed
LOC_Os09g30160	LOC_Os09g30160.1	Chr9:18351686-18352651	90.5695	56.7013	-0.675642	-2.61025	0.00085	0.0266608	zinc finger, C3HC4 type domain containing protein, expressed
LOC_Os12g13300	LOC_Os12g13300.1	Chr12:7419653-7427710	6.16995	3.86595	-0.674438	-3.01276	0.0008	0.0255024	expressed protein
LOC_Os09g02250	LOC_Os09g02250.2	Chr9:906617-909933	10.291	6.45258	-0.673431	-2.72702	0.0003	0.0116387	transposon protein, putative, unclassified, expressed
LOC_Os10g28210	LOC_Os10g28210.1	Chr10:14658213-14659231	39.8511	25.0183	-0.671635	-3.24732	0.0003	0.0116387	plant-specific domain TIGR01615 family protein, expressed
LOC_Os11g32520	LOC_Os11g32520.1	Chr11:19188564-19190125	10.1608	6.40218	-0.666373	-2.82098	0.0014	0.0388968	OsGH3.13 - Probable indole-3-acetic acid-amido synthetase, expressed
LOC_Os02g54640	LOC_Os02g54640.1	Chr2:33469137-33476027	5.7963	3.65279	-0.666132	-2.66178	0.0004	0.014733	glutamate receptor, putative, expressed
LOC_Os03g08720	LOC_Os03g08720.1	Chr3:4492083-4494120	95.5315	60.2157	-0.665837	-2.62992	0.001	0.0303284	transferase family protein, putative, expressed
LOC_Os03g04190	LOC_Os03g04190.1	Chr3:1920042-1921896	60.357	38.092	-0.664034	-2.84363	0.00065	0.0217806	cytochrome P450, putative, expressed
LOC_Os07g26640	LOC_Os07g26640.1	Chr7:15369134-15370167	27.8676	17.6368	-0.660002	-2.69646	0.00145	0.0399471	aquaporin protein, putative, expressed
LOC_Os02g41580	LOC_Os02g41580.1	Chr2:24934933-24936468	58.3656	37.043	-0.655917	-2.64949	0.0007	0.0231015	CAMK_CAMK_like.14 - CAMK includes calcium/calmodulin depedent protein kinases, expressed
LOC_Os04g39100	LOC_Os04g39100.1	Chr4:23235805-23237196	28.2121	17.9541	-0.652	-2.54428	0.0011	0.0325854	peroxidase precursor, putative, expressed
LOC_Os12g24390	LOC_Os12g24390.1	Chr12:13913931-13915732	29.8194	19.0447	-0.646861	-2.59629	0.00075	0.024297	retrotransposon protein, putative, unclassified, expressed
LOC_Os11g11050	LOC_Os11g11050.1	Chr11:6101179-6105639	108.336	69.2573	-0.645472	-2.06602	0.0012	0.0348277	initiation factor 2 subunit family domain containing protein, expressed
LOC_Os02g37610	LOC_Os02g37610.1	Chr2:22696541-22697794	65.1685	41.6803	-0.644811	-2.49455	0.0005	0.0176439	expressed protein
LOC_Os10g28230	LOC_Os10g28230.1	Chr10:14678068-14679443	18.0655	11.5563	-0.644565	-2.23819	0.00105	0.0314188	Core histone H2A/H2B/H3/H4 domain containing protein, putative, expressed
LOC_Os12g43660	LOC_Os12g43660.1	Chr12:27122485-27126252	8.67286	5.56773	-0.63942	-2.49323	0.00085	0.0266608	receptor-like protein kinase HAIKU2 precursor, putative, expressed
LOC_Os12g09300	LOC_Os12g09300.1	Chr12:4881028-4884888	38.847	24.9615	-0.6381	-2.41887	0.0006	0.0204185	amino acid transporter, putative, expressed
LOC_Os04g41540	LOC_Os04g41540.1	Chr4:24640381-24641575	14.2211	9.13795	-0.638091	-2.27897	0.00175	0.0459484	OsCML22 - Calmodulin-related calcium sensor protein, expressed
LOC_Os02g12730	LOC_Os02g12730.1	Chr2:6655773-6660984	9.26851	5.96046	-0.636913	-2.04712	0.0014	0.0388968	beta-galactosidase precursor, putative, expressed
LOC_Os05g01370	LOC_Os05g01370.1	Chr5:227007-228036	73.7861	47.5757	-0.633125	-2.49467	0.00105	0.0314188	polygalacturonase inhibitor precursor, putative, expressed
LOC_Os05g32460	LOC_Os05g32460.1	Chr5:18958613-18960147	18.3017	11.8741	-0.624161	-2.40305	0.00175	0.0459484	VQ domain containing protein, putative, expressed
LOC_Os01g58270	LOC_Os01g58270.1	Chr1:33674404-33679717	9.2476	6.02095	-0.619087	-1.97683	0.0014	0.0388968	OsSub7 - Putative Subtilisin homologue, expressed
LOC_Os04g47930	LOC_Os04g47930.1	Chr4:28500005-28502492	25.2221	16.4526	-0.616369	-2.16728	0.00175	0.0459484	aluminum-activated malate transporter, putative, expressed
LOC_Os11g31190	LOC_Os11g31190.1	Chr11:18171677-18174478	16.2779	10.6195	-0.616202	-2.17791	0.00155	0.0419832	nodulin MtN3 family protein, putative, expressed
LOC_Os04g03980	LOC_Os04g03980.1	Chr4:1813949-1816073	10.3676	6.76797	-0.615292	-2.25962	0.0014	0.0388968	flavin monooxygenase, putative, expressed
LOC_Os02g33070	LOC_Os02g33070.1	Chr2:19648490-19649521	49.3413	32.2511	-0.613449	-2.07486	0.0012	0.0348277	expressed protein
LOC_Os09g20420	LOC_Os09g20420.1	Chr9:12284152-12285435	9.54568	6.23979	-0.61335	-2.36452	0.00195	0.0495952	expressed protein
LOC_Os11g14910	LOC_Os11g14910.1	Chr11:8387577-8389759	28.9978	18.9697	-0.612245	-2.00283	0.0013	0.0369925	NADP-dependent oxidoreductase, putative, expressed
LOC_Os11g04010	LOC_Os11g04010.1	Chr11:1615762-1618300	20.2112	13.2265	-0.611723	-2.47384	0.0013	0.0369925	ICE-like protease p20 domain containing protein, putative, expressed
LOC_Os09g21180	LOC_Os09g21180.1	Chr9:12780658-12783649	51.367	33.6366	-0.610808	-2.48581	0.0014	0.0388968	homeobox associated leucine zipper, putative, expressed
LOC_Os03g08100	LOC_Os03g08100.1	Chr3:4133457-4136490	22.3683	14.6886	-0.606765	-2.1885	0.00155	0.0419832	hydrolase, alpha/beta fold family protein, putative, expressed
LOC_Os03g14150	LOC_Os03g14150.1	Chr3:7681523-7682838	47.4821	31.2409	-0.603945	-2.31893	0.00135	0.037991	expressed protein
LOC_Os03g20440	LOC_Os03g20440.1	Chr3:11568382-11569520	29.4651	19.4795	-0.597048	-2.39941	0.00175	0.0459484	VQ domain containing protein, putative, expressed
LOC_Os03g62270	LOC_Os03g62270.1	Chr3:35266201-35269749	33.078	21.8733	-0.596703	-2.64728	0.0014	0.0388968	MATE efflux family protein, putative, expressed
LOC_Os05g29790	LOC_Os05g29790.1	Chr5:17237007-17240346	38.3536	25.5048	-0.588594	-2.37478	0.0018	0.0469254	pectinesterase, putative, expressed
LOC_Os05g40384	LOC_Os05g40384.1	Chr5:23728501-23738405	23.8239	15.921	-0.581474	-2.50009	0.00175	0.0459484	cytochrome P450, putative, expressed
[truncated: 503 more rows]

## Sheet: S8
Table S8. Differentially expressed transcripts for comparison between OsAnt1::HvAlaAT lines (GOI) and Null controls in shoots. Green color shows transcripts up-regulated in GOI as compared to null (213). Orange color shows transcripts down-regulated in GOI as compared to null (237). Blue refers to transcripts specifically expressed in one of the two genotypes (5). Gene expression levels presented…
[truncated: 456 more rows]

[truncated: 2 more sheets: S9, S10]
